# Supplementary material for: D801N in ATP1A3-encoded Na/K-ATPase alpha 3 causes cardiac arrhythmogenesis through sodium-calcium exchanger–mediated calcium overload
Source: JCI Insight. 2026 Apr 8;11(7):e197721. doi: 10.1172/jci.insight.197721 (PMC13134723; doi:10.1172/jci.insight.197721)
Supplement: Supporting data values [file jciinsight-11-197721-s088.xlsx]

## Sheet: Fig 1B
pace number	1X NKA	0.75X	0.5X	0.25X	0.1X
1	254	263	272	282	288
2	254	262	271	281	287
3	254	262	271	280	286
4	254	262	271	280	286
5	254	262	271	280	286
6	254	262	270	280	285
7	254	262	270	280	285
8	254	262	270	279	285
9	254	262	270	279	285
10	254	262	270	279	285
11	254	262	270	279	285
12	254	262	270	279	285
13	254	261	270	279	285
14	254	261	270	279	285
15	254	261	269	279	285
16	254	261	269	279	284
17	254	261	269	278	284
18	254	261	269	278	284
19	254	261	269	278	284
20	254	261	269	278	284
21	254	261	269	278	284
22	254	261	269	278	284
23	254	261	269	278	284
24	254	261	268	278	284
25	254	261	268	277	283
26	254	261	268	277	283
27	254	261	268	277	283
28	254	261	268	277	283
29	254	260	268	277	283
30	254	260	268	277	283
31	254	260	268	277	283
32	254	260	268	276	283
33	254	260	268	276	282
34	254	260	267	276	282
35	254	260	267	276	282
36	254	260	267	276	282
37	254	260	267	276	282
38	254	260	267	276	282
39	254	260	267	276	282
40	254	260	267	275	282
41	254	260	267	275	281
42	254	260	267	275	281
43	254	260	266	275	281
44	254	260	266	275	281
45	254	260	266	275	281
46	254	260	266	275	281
47	254	259	266	275	281
48	254	259	266	274	280
49	254	259	266	274	280
50	254	259	266	274	280
51	254	259	266	274	280
52	254	259	266	274	280
53	254	259	265	274	280
54	254	259	265	274	280
55	254	259	265	273	280
56	254	259	265	273	279
57	254	259	265	273	279
58	254	259	265	273	279
59	254	259	265	273	279
60	254	259	265	273	279
61	254	259	265	273	279
62	254	259	265	273	279
63	254	259	264	272	278
64	254	259	264	272	278
65	254	259	264	272	278
66	254	258	264	272	278
67	254	258	264	272	278
68	254	258	264	272	278
69	254	258	264	272	278
70	254	258	264	271	278
71	254	258	264	271	277
72	254	258	264	271	277
73	254	258	263	271	277
74	254	258	263	271	277
75	254	258	263	271	277
76	254	258	263	271	277
77	254	258	263	271	277
78	254	258	263	270	276
79	254	258	263	270	276
80	254	258	263	270	276
81	254	258	263	270	276
82	254	258	263	270	276
83	254	258	263	270	276
84	254	258	262	270	276
85	254	258	262	270	276
86	254	258	262	269	275
87	254	258	262	269	275
88	254	257	262	269	275
89	254	257	262	269	275
90	254	257	262	269	275
91	254	257	262	269	275
92	254	257	262	269	275
93	254	257	262	269	274
94	254	257	262	268	274
95	254	257	261	268	274
96	254	257	261	268	274
97	254	257	261	268	274
98	254	257	261	268	274
99	254	257	261	268	274
100	254	257	261	268	274
101	254	257	261	267	273
102	254	257	261	267	273
103	254	257	261	267	273
104	254	257	261	267	273
105	254	257	261	267	273
106	254	257	261	267	273
107	254	257	260	267	273
108	254	257	260	267	272
109	254	257	260	266	272
110	254	257	260	266	272
111	254	257	260	266	272
112	254	257	260	266	272
113	254	256	260	266	272
114	254	256	260	266	272
115	254	256	260	266	272
116	254	256	260	266	271
117	254	256	260	265	271
118	254	256	260	265	271
119	254	256	260	265	271
120	254	256	259	265	271
121	254	256	259	265	271
122	254	256	259	265	271
123	254	256	259	265	271
124	254	256	259	265	270
125	254	256	259	265	270
126	254	256	259	264	270
127	254	256	259	264	270
128	254	256	259	264	270
129	254	256	259	264	270
130	254	256	259	264	270
131	254	256	259	264	270
132	254	256	259	264	269
133	254	256	258	264	269
134	254	256	258	263	269
135	254	256	258	263	269
136	254	256	258	263	269
137	254	256	258	263	269
138	254	256	258	263	269
139	254	256	258	263	269
140	254	256	258	263	269
141	254	256	258	263	268
142	254	256	258	263	268
143	254	255	258	263	268
144	254	255	258	262	268
145	254	255	258	262	268
146	254	255	258	262	268
147	254	255	258	262	268
148	254	255	257	262	268
149	254	255	257	262	267
150	254	255	257	262	267
151	254	255	257	262	267
152	254	255	257	262	267
153	254	255	257	261	267
154	254	255	257	261	267
155	254	255	257	261	267
156	254	255	257	261	267
157	254	255	257	261	267
158	254	255	257	261	266
159	254	255	257	261	266
160	254	255	257	261	266
161	254	255	257	261	266
162	254	255	257	261	266
163	254	255	257	260	266
164	254	255	256	260	266
165	254	255	256	260	266
166	254	255	256	260	266
167	254	255	256	260	265
168	254	255	256	260	265
169	254	255	256	260	265
170	254	255	256	260	265
171	254	255	256	260	265
172	254	255	256	260	265
173	254	255	256	259	265
174	254	255	256	259	265
175	254	255	256	259	265
176	254	255	256	259	265
177	254	255	256	259	264
178	254	255	256	259	264
179	254	255	256	259	264
180	254	254	256	259	264
181	254	254	255	259	264
182	254	254	255	259	264
183	254	254	255	258	264
184	254	254	255	258	264
185	254	254	255	258	264
186	254	254	255	258	264
187	254	254	255	258	263
188	254	254	255	258	263
189	254	254	255	258	263
190	254	254	255	258	263
191	254	254	255	258	263
192	254	254	255	258	263
193	254	254	255	258	263
194	254	254	255	257	263
195	254	254	255	257	263
196	254	254	255	257	263
197	254	254	255	257	262
198	254	254	255	257	262
199	254	254	255	257	262
200	254	254	254	257	262
201	254	254	254	257	262
202	254	254	254	257	262
203	254	254	254	257	262
204	254	254	254	257	262
205	254	254	254	257	262
206	254	254	254	256	262
207	254	254	254	256	262
208	254	254	254	256	261
209	254	254	254	256	261
210	254	254	254	256	261
211	254	254	254	256	261
212	254	254	254	256	261
213	254	254	254	256	261
214	254	254	254	256	261
215	254	254	254	256	261
216	254	254	254	256	261
217	254	254	254	256	261
218	254	254	254	255	261
219	254	254	254	255	260
220	254	254	254	255	260
221	254	254	253	255	260
222	254	254	253	255	260
223	254	254	253	255	260
224	254	254	253	255	260
225	254	254	253	255	260
226	254	254	253	255	260
227	254	254	253	255	260
228	254	254	253	255	260
229	254	254	253	255	260
230	254	254	253	255	259
231	254	253	253	254	259
232	254	253	253	254	259
233	254	253	253	254	259
234	254	253	253	254	259
235	254	253	253	254	259
236	254	253	253	254	259
237	254	253	253	254	259
238	254	253	253	254	259
239	254	253	253	254	259
240	254	253	253	254	259
241	254	253	253	254	259
242	254	253	253	254	258
243	254	253	253	254	258
244	254	253	252	253	258
245	254	253	252	253	258
246	254	253	252	253	258
247	254	253	252	253	258
248	254	253	252	253	258
249	254	253	252	253	258
250	254	253	252	253	258
251	254	253	252	253	258
252	254	253	252	253	258
253	254	253	252	253	258
254	254	253	252	253	258
255	254	253	252	253	257
256	254	253	252	253	257
257	254	253	252	253	257
258	254	253	252	253	257
259	254	253	252	252	257
260	254	253	252	252	257
261	254	253	252	252	257
262	254	253	252	252	257
263	254	253	252	252	257
264	254	253	252	252	257
265	254	253	252	252	257
266	254	253	252	252	257
267	254	253	252	252	257
268	254	253	252	252	256
269	254	253	252	252	256
270	254	253	252	252	256
271	254	253	252	252	256
272	254	253	251	252	256
273	254	253	251	252	256
274	254	253	251	251	256
275	254	253	251	251	256
276	254	253	251	251	256
277	254	253	251	251	256
278	254	253	251	251	256
279	254	253	251	251	256
280	254	253	251	251	256
281	254	253	251	251	255
282	254	253	251	251	255
283	254	253	251	251	255
284	254	253	251	251	255
285	254	253	251	251	255
286	254	253	251	251	255
287	254	253	251	251	255
288	254	253	251	251	255
289	254	253	251	251	255
290	254	253	251	251	255
291	254	253	251	250	255
292	254	253	251	250	255
293	254	253	251	250	255
294	254	253	251	250	255
295	254	253	251	250	254
296	254	253	251	250	254
297	254	253	251	250	254
298	254	253	251	250	254
299	254	253	251	250	254
300	254	253	251	250	254
301	254	253	251	250	254
302	254	253	251	250	254
303	254	253	251	250	254
304	254	253	250	250	254
305	254	253	250	250	254
306	254	253	250	250	254
307	254	253	250	250	254
308	254	253	250	249	254
309	254	253	250	249	254
310	254	253	250	249	253
311	254	253	250	249	253
312	254	253	250	249	253
313	254	253	250	249	253
314	254	252	250	249	253
315	254	252	250	249	253
316	254	252	250	249	253
317	254	252	250	249	253
318	254	252	250	249	253
319	254	252	250	249	253
320	254	252	250	249	253
321	254	252	250	249	253
322	254	252	250	249	253
323	254	252	250	249	253
324	254	252	250	249	253
325	254	252	250	249	252
326	254	252	250	249	252
327	254	252	250	249	252
328	254	252	250	248	252
329	254	252	250	248	252
330	254	252	250	248	252
331	254	252	250	248	252
332	254	252	250	248	252
333	254	252	250	248	252
334	254	252	250	248	252
335	254	252	250	248	252
336	254	252	250	248	252
337	254	252	250	248	252
338	254	252	250	248	252
339	254	252	250	248	252
340	254	252	250	248	252
341	254	252	250	248	251
342	254	252	250	248	251
343	254	252	250	248	251
344	254	252	250	248	251
345	254	252	250	248	251
346	254	252	250	248	251
347	254	252	249	248	251
348	254	252	249	248	251
349	254	252	249	247	251
350	254	252	249	247	251
351	254	252	249	247	251
352	254	252	249	247	251
353	254	252	249	247	251
354	254	252	249	247	251
355	254	252	249	247	251
356	254	252	249	247	251
357	254	252	249	247	251
358	254	252	249	247	250
359	254	252	249	247	250
360	254	252	249	247	250
361	254	252	249	247	250
362	254	252	249	247	250
363	254	252	249	247	250
364	254	252	249	247	250
365	254	252	249	247	250
366	254	252	249	247	250
367	254	252	249	247	250
368	254	252	249	247	250
369	254	252	249	247	250
370	254	252	249	247	250
371	254	252	249	247	250
372	254	252	249	247	250
373	254	252	249	247	250
374	254	252	249	246	250
375	254	252	249	246	250
376	254	252	249	246	250
377	254	252	249	246	249
378	254	252	249	246	249
379	254	252	249	246	249
380	254	252	249	246	249
381	254	252	249	246	249
382	254	252	249	246	249
383	254	252	249	246	249
384	254	252	249	246	249
385	254	252	249	246	249
386	254	252	249	246	249
387	254	252	249	246	249
388	254	252	249	246	249
389	254	252	249	246	249
390	254	252	249	246	249
391	254	252	249	246	249
392	254	252	249	246	249
393	254	252	249	246	249
394	254	252	249	246	249
395	254	252	249	246	249
396	254	252	249	246	248
397	254	252	249	246	248
398	254	252	249	246	248
399	254	252	249	246	248
400	254	252	249	246	248
401	254	252	249	245	248
402	254	252	249	245	248
403	254	252	249	245	248
404	254	252	248	245	248
405	254	252	248	245	248
406	254	252	248	245	248
407	254	252	248	245	248
408	254	252	248	245	248
409	254	252	248	245	248
410	254	252	248	245	248
411	254	252	248	245	248
412	254	252	248	245	248
413	254	252	248	245	248
414	254	252	248	245	248
415	254	252	248	245	248
416	254	252	248	245	247
417	254	252	248	245	247
418	254	252	248	245	247
419	254	252	248	245	247
420	254	252	248	245	247
421	254	252	248	245	247
422	254	252	248	245	247
423	254	252	248	245	247
424	254	252	248	245	247
425	254	252	248	245	247
426	254	252	248	245	247
427	254	252	248	245	247
428	254	252	248	245	247
429	254	252	248	245	247
430	254	252	248	245	247
431	254	252	248	245	247
432	254	252	248	244	247
433	254	252	248	244	247
434	254	252	248	244	247
435	254	252	248	244	247
436	254	252	248	244	247
437	254	252	248	244	247
438	254	252	248	244	247
439	254	252	248	244	247
440	254	252	248	244	247
441	254	252	248	244	246
442	254	252	248	244	246
443	254	252	248	244	246
444	254	252	248	244	246
445	254	252	248	244	246
446	254	252	248	244	246
447	254	252	248	244	246
448	254	252	248	244	246
449	254	252	248	244	246
450	254	252	248	244	246
451	254	252	248	244	246
452	254	252	248	244	246
453	254	252	248	244	246
454	254	252	248	244	246
455	254	252	248	244	246
456	254	252	248	244	246
457	254	252	248	244	246
458	254	252	248	244	246
459	254	252	248	244	246
460	254	252	248	244	246
461	254	252	248	244	246
462	254	252	248	244	246
463	254	252	248	244	246
464	254	252	248	244	246
465	254	252	248	244	245
466	254	252	248	244	245
467	254	252	248	244	245
468	254	252	248	244	245
469	254	252	248	243	245
470	254	252	248	243	245
471	254	252	248	243	245
472	254	252	248	243	245
473	254	252	248	243	245
474	254	252	248	243	245
475	254	252	248	243	245
476	254	252	248	243	245
477	254	252	248	243	245
478	254	252	248	243	245
479	254	252	248	243	245
480	254	252	248	243	245
481	254	252	248	243	245
482	254	252	248	243	245
483	254	252	248	243	245
484	254	252	248	243	245
485	254	252	248	243	245
486	254	252	248	243	245
487	254	252	248	243	245
488	254	252	248	243	245
489	254	252	248	243	245
490	254	252	248	243	244
491	254	252	248	243	244
492	254	252	248	243	244
493	254	252	248	243	244
494	254	252	248	243	244
495	254	252	248	243	244
496	254	252	247	243	244
497	254	252	247	243	244
498	254	252	247	243	244
499	254	252	247	243	244
500	254	252	247	243	244
501	254	252	247	243	244
502	254	252	247	243	244
503	254	252	247	243	244
504	254	252	247	243	244
505	254	252	247	243	244
506	254	252	247	243	244
507	254	252	247	243	244
508	254	252	247	243	244
509	254	252	247	243	244
510	254	252	247	243	244
511	254	252	247	243	244
512	254	252	247	243	244
513	254	252	247	243	244
514	254	252	247	242	244
515	254	252	247	242	244
516	254	252	247	242	244
517	254	252	247	242	244
518	254	252	247	242	243
519	254	252	247	242	243
520	254	252	247	242	243
521	254	252	247	242	243
522	254	252	247	242	243
523	254	252	247	242	243
524	254	252	247	242	243
525	254	252	247	242	243
526	254	252	247	242	243
527	254	252	247	242	243
528	254	252	247	242	243
529	254	252	247	242	243
530	254	252	247	242	243
531	254	252	247	242	243
532	254	252	247	242	243
533	254	252	247	242	243
534	254	252	247	242	243
535	254	252	247	242	243
536	254	252	247	242	243
537	254	252	247	242	243
538	254	252	247	242	243
539	254	252	247	242	243
540	254	252	247	242	243
541	254	252	247	242	243
542	254	252	247	242	243
543	254	252	247	242	243
544	254	252	247	242	243
545	254	252	247	242	243
546	254	252	247	242	243
547	254	252	247	242	242
548	254	252	247	242	242
549	254	252	247	242	242
550	254	252	247	242	242
551	254	252	247	242	242
552	254	252	247	242	242
553	254	252	247	242	242
554	254	252	247	242	242
555	254	252	247	242	242
556	254	251	247	242	242
557	254	251	247	242	242
558	254	251	247	242	242
559	254	251	247	242	242
560	254	251	247	242	242
561	254	251	247	242	242
562	254	251	247	242	242
563	254	251	247	242	242
564	254	251	247	242	242
565	254	251	247	242	242
566	254	251	247	242	242
567	254	251	247	242	242
568	254	251	247	242	242
569	254	251	247	242	242
570	254	251	247	242	242
571	254	251	247	242	242
572	254	251	247	242	242
573	254	251	247	241	242
574	254	251	247	241	242
575	254	251	247	241	242
576	254	251	247	241	242
577	254	251	247	241	242
578	254	251	247	241	242
579	254	251	247	241	242
580	254	251	247	241	241
581	254	251	247	241	241
582	254	251	247	241	241
583	254	251	247	241	241
584	254	251	247	241	241
585	254	251	247	241	241
586	254	251	247	241	241
587	254	251	247	241	241
588	254	251	247	241	241
589	254	251	247	241	241
590	254	251	247	241	241
591	254	251	247	241	241
592	254	251	247	241	241
593	254	251	247	241	241
594	254	251	247	241	241
595	254	251	247	241	241
596	254	251	247	241	241
597	254	251	247	241	241
598	254	251	247	241	241
599	254	251	247	241	241
600	254	251	247	241	241
601	254	251	247	241	241
602	254	251	247	241	241
603	254	251	247	241	241
604	254	251	247	241	241
605	254	251	247	241	241
606	254	251	247	241	241
607	254	251	247	241	241
608	254	251	247	241	241
609	254	251	247	241	241
610	254	251	247	241	241
611	254	251	247	241	241
612	254	251	247	241	241
613	254	251	247	241	241
614	254	251	247	241	241
615	254	251	247	241	241
616	254	251	247	241	241
617	254	251	247	241	241
618	254	251	247	241	240
619	254	251	247	241	240
620	254	251	247	241	240
621	254	251	247	241	240
622	254	251	247	241	240
623	254	251	247	241	240
624	254	251	247	241	240
625	254	251	247	241	240
626	254	251	247	241	240
627	254	251	247	241	240
628	254	251	247	241	240
629	254	251	247	241	240
630	254	251	247	241	240
631	254	251	247	241	240
632	254	251	247	241	240
633	254	251	247	241	240
634	254	251	247	241	240
635	254	251	247	241	240
636	254	251	247	241	240
637	254	251	247	241	240
638	254	251	247	241	240
639	254	251	247	241	240
640	254	251	247	241	240
641	254	251	247	241	240
642	254	251	247	241	240
643	254	251	247	241	240
644	254	251	247	241	240
645	254	251	247	241	240
646	254	251	247	241	240
647	254	251	247	241	240
648	254	251	247	241	240
649	254	251	247	241	240
650	254	251	247	241	240
651	254	251	247	241	240
652	254	251	247	241	240
653	254	251	247	241	240
654	254	251	247	241	240
655	254	251	247	241	240
656	254	251	247	241	240
657	254	251	247	240	240
658	254	251	247	240	240
659	254	251	247	240	240
660	254	251	247	240	240
661	254	251	247	240	240
662	254	251	247	240	239
663	254	251	247	240	239
664	254	251	247	240	239
665	254	251	247	240	239
666	254	251	247	240	239
667	254	251	247	240	239
668	254	251	247	240	239
669	254	251	247	240	239
670	254	251	247	240	239
671	254	251	247	240	239
672	254	251	247	240	239
673	254	251	247	240	239
674	254	251	247	240	239
675	254	251	247	240	239
676	254	251	247	240	239
677	254	251	247	240	239
678	254	251	247	240	239
679	254	251	247	240	239
680	254	251	247	240	239
681	254	251	247	240	239
682	254	251	247	240	239
683	254	251	247	240	239
684	254	251	247	240	239
685	254	251	247	240	239
686	254	251	247	240	239
687	254	251	247	240	239
688	254	251	247	240	239
689	254	251	247	240	239
690	254	251	247	240	239
691	254	251	247	240	239
692	254	251	247	240	239
693	254	251	247	240	239
694	254	251	247	240	239
695	254	251	247	240	239
696	254	251	247	240	239
697	254	251	247	240	239
698	254	251	247	240	239
699	254	251	247	240	239
700	254	251	247	240	239
701	254	251	247	240	239
702	254	251	247	240	239
703	254	251	247	240	239
704	254	251	247	240	239
705	254	251	247	240	239
706	254	251	247	240	239
707	254	251	247	240	238
708	254	251	247	240	238
709	254	251	247	240	238
710	254	251	247	240	238
711	254	251	247	240	238
712	254	251	247	240	238
713	254	251	247	240	238
714	254	251	247	240	238
715	254	251	247	240	238
716	254	251	247	240	238
717	254	251	247	240	238
718	254	251	247	240	238
719	254	251	247	240	238
720	254	251	247	240	238
721	254	251	247	240	238
722	254	251	247	240	238
723	254	251	247	240	238
724	254	251	247	240	238
725	254	251	247	240	238
726	254	251	247	240	238
727	254	251	247	240	238
728	254	251	247	240	238
729	254	251	247	240	238
730	254	251	247	240	238
731	254	251	247	240	238
732	254	251	247	240	238
733	254	251	247	240	238
734	254	251	247	240	238
735	254	251	247	240	238
736	254	251	247	240	238
737	254	251	247	240	238
738	254	251	247	240	238
739	254	251	247	240	238
740	254	251	247	240	238
741	254	251	247	240	238
742	254	251	247	240	238
743	254	251	247	240	238
744	254	251	247	240	238
745	254	251	247	240	238
746	254	251	247	240	238
747	254	251	247	240	238
748	254	251	247	240	238
749	254	251	247	240	238
750	254	251	247	240	238
751	254	251	247	240	238
752	254	251	247	240	238
753	254	251	247	240	238
754	254	251	247	240	238
755	254	251	247	240	238
756	254	251	247	240	238
757	254	251	247	240	238
758	254	251	247	240	238
759	254	251	247	240	238
760	254	251	247	240	238
761	254	251	247	240	237
762	254	251	247	240	237
763	254	251	247	240	237
764	254	251	247	240	237
765	254	251	247	240	237
766	254	251	246	240	237
767	254	251	246	240	237
768	254	251	246	240	237
769	254	251	246	240	237
770	254	251	246	240	237
771	254	251	246	240	237
772	254	251	246	240	237
773	254	251	246	240	237
774	254	251	246	240	237
775	254	251	246	240	237
776	254	251	246	240	237
777	254	251	246	240	237
778	254	251	246	240	237
779	254	251	246	240	237
780	254	251	246	240	237
781	254	251	246	240	237
782	254	251	246	240	237
783	254	251	246	240	237
784	254	251	246	240	237
785	254	251	246	240	237
786	254	251	246	240	237
787	254	251	246	240	237
788	254	251	246	240	237
789	254	251	246	240	237
790	254	251	246	240	237
791	254	251	246	240	237
792	254	251	246	240	237
793	254	251	246	240	237
794	254	251	246	240	237
795	254	251	246	240	237
796	254	251	246	240	237
797	254	251	246	240	237
798	254	251	246	240	237
799	254	251	246	240	237
800	254	251	246	240	237
801	254	251	246	240	237
802	254	251	246	240	237
803	254	251	246	240	237
804	254	251	246	240	237
805	254	251	246	240	237
806	254	251	246	240	237
807	254	251	246	240	237
808	254	251	246	240	237
809	254	251	246	240	237
810	254	251	246	239	237
811	254	251	246	239	237
812	254	251	246	239	237
813	254	251	246	239	237
814	254	251	246	239	237
815	254	251	246	239	237
816	254	251	246	239	237
817	254	251	246	239	237
818	254	251	246	239	237
819	254	251	246	239	237
820	254	251	246	239	237
821	254	251	246	239	237
822	254	251	246	239	237
823	254	251	246	239	237
824	254	251	246	239	237
825	254	251	246	239	237
826	254	251	246	239	237
827	254	251	246	239	237
828	254	251	246	239	237
829	254	251	246	239	237
830	254	251	246	239	237
831	254	251	246	239	237
832	254	251	246	239	237
833	254	251	246	239	237
834	254	251	246	239	237
835	254	251	246	239	237
836	254	251	246	239	236
837	254	251	246	239	236
838	254	251	246	239	236
839	254	251	246	239	236
840	254	251	246	239	236
841	254	251	246	239	236
842	254	251	246	239	236
843	254	251	246	239	236
844	254	251	246	239	236
845	254	251	246	239	236
846	254	251	246	239	236
847	254	251	246	239	236
848	254	251	246	239	236
849	254	251	246	239	236
850	254	251	246	239	236
851	254	251	246	239	236
852	254	251	246	239	236
853	254	251	246	239	236
854	254	251	246	239	236
855	254	251	246	239	236
856	254	251	246	239	236
857	254	251	246	239	236
858	254	251	246	239	236
859	254	251	246	239	236
860	254	251	246	239	236
861	254	251	246	239	236
862	254	251	246	239	236
863	254	251	246	239	236
864	254	251	246	239	236
865	254	251	246	239	236
866	254	251	246	239	236
867	254	251	246	239	236
868	254	251	246	239	236
869	254	251	246	239	236
870	254	251	246	239	236
871	254	251	246	239	236
872	254	251	246	239	236
873	254	251	246	239	236
874	254	251	246	239	236
875	254	251	246	239	236
876	254	251	246	239	236
877	254	251	246	239	236
878	254	251	246	239	236
879	254	251	246	239	236
880	254	251	246	239	236
881	254	251	246	239	236
882	254	251	246	239	236
883	254	251	246	239	236
884	254	251	246	239	236
885	254	251	246	239	236
886	254	251	246	239	236
887	254	251	246	239	236
888	254	251	246	239	236
889	254	251	246	239	236
890	254	251	246	239	236
891	254	251	246	239	236
892	254	251	246	239	236
893	254	251	246	239	236
894	254	251	246	239	236
895	254	251	246	239	236
896	254	251	246	239	236
897	254	251	246	239	236
898	254	251	246	239	236
899	254	251	246	239	236
900	254	251	246	239	236
901	254	251	246	239	236
902	254	251	246	239	236
903	254	251	246	239	236
904	254	251	246	239	236
905	254	251	246	239	236
906	254	251	246	239	236
907	254	251	246	239	236
908	254	251	246	239	236
909	254	251	246	239	236
910	254	251	246	239	236
911	254	251	246	239	236
912	254	251	246	239	236
913	254	251	246	239	236
914	254	251	246	239	236
915	254	251	246	239	236
916	254	251	246	239	236
917	254	251	246	239	236
918	254	251	246	239	236
919	254	251	246	239	236
920	254	251	246	239	236
921	254	251	246	239	236
922	254	251	246	239	236
923	254	251	246	239	236
924	254	251	246	239	236
925	254	251	246	239	236
926	254	251	246	239	236
927	254	251	246	239	236
928	254	251	246	239	236
929	254	251	246	239	236
930	254	251	246	239	236
931	254	251	246	239	236
932	254	251	246	239	236
933	254	251	246	239	236
934	254	251	246	239	236
935	254	251	246	239	236
936	254	251	246	239	236
937	254	251	246	239	236
938	254	251	246	239	236
939	254	251	246	239	236
940	254	251	246	239	236
941	254	251	246	239	236
942	254	251	246	239	236
943	254	251	246	239	236
944	254	251	246	239	236
945	254	251	246	239	236
946	254	251	246	239	236
947	254	251	246	239	236
948	254	251	246	239	235
949	254	251	246	239	235
950	254	251	246	239	235
951	254	251	246	239	235
952	254	251	246	239	235
953	254	251	246	239	235
954	254	251	246	239	235
955	254	251	246	239	235
956	254	251	246	239	235
957	254	251	246	239	235
958	254	251	246	239	235
959	254	251	246	239	235
960	254	251	246	239	235
961	254	251	246	239	235
962	254	251	246	239	235
963	254	251	246	239	235
964	254	251	246	239	235
965	254	251	246	239	235
966	254	251	246	239	235
967	254	251	246	239	235
968	254	251	246	239	235
969	254	251	246	239	235
970	254	251	246	239	235
971	254	251	246	239	235
972	254	251	246	239	235
973	254	251	246	239	235
974	254	251	246	239	235
975	254	251	246	239	235
976	254	251	246	239	235
977	254	251	246	239	235
978	254	251	246	239	235
979	254	251	246	239	235
980	254	251	246	239	235
981	254	251	246	239	235
982	254	251	246	239	235
983	254	251	246	239	235
984	254	251	246	239	235
985	254	251	246	239	235
986	254	251	246	239	235
987	254	251	246	239	235
988	254	251	246	239	235
989	254	251	246	239	235
990	254	251	246	239	235
991	254	251	246	239	235
992	254	251	246	239	235
993	254	251	246	239	235
994	254	251	246	239	235
995	254	251	246	239	235
996	254	251	246	239	235
997	254	251	246	239	235
998	254	251	246	239	235
999	254	251	246	239	235
1000	254	251	246	239	235

## Sheet: fig 1C
time	1X NKA		time	0.75X		time	0.5X		time	0.25X		time	0.1X
0	-89.0556		0	-88.8129		0	-88.434		0	-87.6867		0	-86.4952
0.00058137	-89.0247		0.00057204	-88.7825		0.00055785	-88.4044		0.00053524	-87.6583		0.00056318	-86.4653
0.00116273	-88.9939		0.00114408	-88.7522		0.0011157	-88.3748		0.00107049	-87.63		0.00112635	-86.4355
0.0017441	-88.9631		0.00171612	-88.7219		0.00167354	-88.3453		0.00160573	-87.6016		0.00168953	-86.4057
0.00316053	-88.8881		0.00311921	-88.6476		0.00305684	-88.272		0.00296378	-87.5297		0.00313413	-86.3291
0.00457697	-88.8131		0.0045223	-88.5733		0.00444014	-88.1987		0.00432184	-87.4577		0.00457873	-86.2526
0.0059934	-88.7381		0.00592539	-88.499		0.00582343	-88.1255		0.0056799	-87.3858		0.00602333	-86.1761
0.00740984	-88.6631		0.00732848	-88.4247		0.00720673	-88.0522		0.00703795	-87.3139		0.00746793	-86.0996
0.0100578	-88.523		0.00991508	-88.2878		0.00970356	-87.9201		0.00949476	-87.1839		0.0100882	-85.961
0.0127058	-88.3829		0.0125017	-88.151		0.0122004	-87.788		0.0119516	-87.0539		0.0127085	-85.8223
0.0153537	-88.2429		0.0150883	-88.0142		0.0146972	-87.656		0.0144084	-86.924		0.0153288	-85.6838
0.0180017	-88.1029		0.0176749	-87.8775		0.017194	-87.524		0.0168652	-86.7941		0.0179491	-85.5453
0.0270976	-87.6226		0.0260799	-87.4336		0.0247614	-87.1243		0.019322	-86.6643		0.0205694	-85.4068
0.0361935	-87.1429		0.034485	-86.9903		0.0323287	-86.725		0.0305571	-86.0712		0.0329705	-84.7523
0.0452894	-86.6639		0.04289	-86.5475		0.039896	-86.3262		0.0417923	-85.479		0.0453717	-84.0989
0.0543854	-86.1854		0.051295	-86.1051		0.0474633	-85.9278		0.0530274	-84.8877		0.0577728	-83.4465
0.0691861	-85.4079		0.0658563	-85.3399		0.0615967	-85.1846		0.0642626	-84.2972		0.070174	-82.7951
0.0839869	-84.6317		0.0804176	-84.5759		0.0757301	-84.4427		0.0754977	-83.7074		0.0825751	-82.1445
0.0987876	-83.8567		0.0949789	-83.8131		0.0898636	-83.7019		0.0966937	-82.5966		0.10533	-80.9527
0.113588	-83.0826		0.10954	-83.0513		0.103997	-82.9621		0.11789	-81.4879		0.128086	-79.7631
0.128389	-82.3095		0.133932	-81.7771		0.11813	-82.2231		0.139086	-80.381		0.150841	-78.5753
0.155193	-80.9114		0.158324	-80.5051		0.145333	-80.803		0.160282	-79.2755		0.173596	-77.389
0.181998	-79.5154		0.182716	-79.2347		0.172535	-79.3852		0.181478	-78.1712		0.196351	-76.2039
0.208802	-78.121		0.207107	-77.9656		0.199738	-77.9692		0.214309	-76.4625		0.231566	-74.3716
0.235606	-76.7277		0.231499	-76.6975		0.22694	-76.5546		0.247141	-74.7553		0.266781	-72.5406
0.262411	-75.3353		0.262896	-75.0662		0.254143	-75.1408		0.279973	-73.049		0.301996	-70.7099
0.29598	-73.5919		0.294293	-73.4355		0.290724	-73.2403		0.312805	-71.3429		0.337211	-68.8788
0.32955	-71.8486		0.325689	-71.8048		0.327306	-71.3399		0.345637	-69.6363		0.372426	-67.0459
0.36312	-70.1047		0.357086	-70.1736		0.363888	-69.4386		0.383357	-67.6738		0.407641	-65.2093
0.39669	-68.3592		0.388482	-68.5412		0.400469	-67.5352		0.421077	-65.7074		0.450858	-62.9457
0.43026	-66.6108		0.429097	-66.4258		0.437051	-65.6275		0.458798	-63.7335		0.494075	-60.6614
0.471904	-64.4344		0.469712	-64.3025		0.47981	-63.3872		0.496518	-61.7456		0.537292	-58.3373
0.513548	-62.2418		0.510327	-62.1637		0.522569	-61.1251		0.534238	-59.7325		0.58051	-55.9405
0.555192	-60.0179		0.550942	-59.9954		0.565327	-58.8206		0.571958	-57.6755		0.623727	-53.4174
0.596836	-57.7355		0.591557	-57.7728		0.608086	-56.4379		0.614924	-55.24		0.666944	-50.6833
0.638481	-55.3484		0.632172	-55.4547		0.650845	-53.9166		0.65789	-52.6381		0.710161	-47.6085
0.680125	-52.7813		0.678141	-52.6309		0.693603	-51.16		0.700856	-49.7595		0.753379	-43.9944
0.721769	-49.9147		0.716419	-50.0115		0.729201	-48.5791		0.73653	-47.0399		0.796596	-39.5322
0.755726	-47.2294		0.754697	-47.0014		0.764798	-45.5986		0.772204	-43.8662		0.839813	-33.7174
0.789682	-44.0677		0.792974	-43.385		0.800395	-42.0198		0.807879	-40.019		0.868695	-28.6967
0.823639	-40.1949		0.831252	-38.8187		0.835992	-37.5331		0.843553	-35.1551		0.888679	-24.5101
0.857596	-35.2318		0.869529	-32.7096		0.871589	-31.6216		0.872502	-30.0931		0.900779	-21.6667
0.885848	-29.8243		0.881924	-30.2474		0.895084	-26.5633		0.893613	-25.5296		0.909468	-19.4972
0.905551	-25.0685		0.894318	-27.4678		0.908986	-23.0068		0.906383	-22.3458		0.918157	-17.2441
0.916861	-21.8916		0.906712	-24.3257		0.918009	-20.4616		0.915092	-19.995		0.926846	-14.9339
0.924565	-19.5393		0.916154	-21.6762		0.925014	-18.3702		0.922224	-17.9771		0.935535	-12.5956
0.930938	-17.4925		0.923735	-19.3962		0.932019	-16.1964		0.929357	-15.8943		0.944224	-10.2576
0.93731	-15.3711		0.931316	-16.9985		0.939024	-13.9615		0.93649	-13.7665		0.952914	-7.9454
0.943683	-13.1936		0.938897	-14.5088		0.94603	-11.6882		0.943623	-11.6142		0.961603	-5.68068
0.950055	-10.9799		0.946478	-11.9583		0.953035	-9.39941		0.950755	-9.45763		0.974796	-2.36731
0.956428	-8.74995		0.954059	-9.37917		0.96004	-7.11681		0.957888	-7.31538		0.987989	0.758416
0.962801	-6.52243		0.96164	-6.80145		0.967357	-4.76012		0.965488	-5.06673		0.994374	2.19497
0.969627	-4.15792		0.969221	-4.2515		0.974673	-2.44913		0.973089	-2.86896		0.997996	2.98778
0.976454	-1.83296		0.977157	-1.63555		0.98199	-0.198147		0.980689	-0.734515		0.999191	3.24596
0.983281	0.438402		0.985094	0.905702		0.989306	1.98188		0.98829	1.32741		1.00039	3.47051
0.990108	2.64524		0.993031	3.35734		0.996623	4.08305		0.99589	3.3104		1.00158	3.67142
0.996935	4.77935		0.998037	4.8527		0.999024	4.75446		0.998289	3.91916		1.00278	3.86297
0.999259	5.48808		0.999769	5.36052		0.999984	5.02046		0.999214	4.15182		1.00397	4.0513
1.00118	6.02043		1.00118	5.73804		1.00094	5.26157		1.00014	4.36066		1.00517	4.23807
1.0028	6.42664		1.00224	5.99103		1.0019	5.47686		1.001	4.53355		1.00765	4.62123
1.00441	6.81672		1.0033	6.23482		1.00287	5.68267		1.00185	4.69866		1.01013	4.99809
1.00603	7.20283		1.00436	6.4797		1.00383	5.8903		1.00271	4.8629		1.01262	5.36855
1.00765	7.58721		1.00542	6.72589		1.00479	6.1001		1.00356	5.02757		1.0151	5.73261
1.00926	7.96848		1.00648	6.97035		1.00603	6.37185		1.00442	5.19189		1.02662	7.34007
1.0133	8.90218		1.00754	7.21191		1.00728	6.63918		1.00667	5.61832		1.03814	8.81511
1.01734	9.80966		1.00957	7.66997		1.00852	6.90251		1.00892	6.03828		1.04965	10.1639
1.02138	10.6908		1.01161	8.12141		1.00977	7.16364		1.01116	6.4517		1.06117	11.3939
1.02542	11.5455		1.01364	8.56675		1.01102	7.4232		1.01341	6.85865		1.08516	13.6085
1.0391	14.2489		1.01567	9.00595		1.01226	7.68081		1.02372	8.64299		1.10914	15.4164
1.05279	16.6628		1.0177	9.43884		1.01576	8.395		1.03403	10.2945		1.13313	16.8882
1.06647	18.8038		1.02649	11.2389		1.01925	9.0903		1.04434	11.8173		1.15711	18.0861
1.08016	20.6932		1.03528	12.9199		1.02274	9.7645		1.05465	13.2171		1.1811	19.0613
1.09384	22.3543		1.04408	14.4844		1.02624	10.4199		1.07676	15.8362		1.22072	20.2871
1.11803	24.8026		1.05287	15.9369		1.02973	11.0585		1.09887	17.9915		1.26035	21.16
1.14222	26.7282		1.06166	17.2826		1.03323	11.6806		1.12098	19.7563		1.29997	21.7841
1.16641	28.2353		1.08176	19.9879		1.04083	12.9755		1.14309	21.1981		1.33959	22.2304
1.1906	29.4099		1.10186	22.2314		1.04843	14.1917		1.1652	22.3749		1.37921	22.5485
1.21479	30.3221		1.12196	24.0808		1.05603	15.3316		1.20089	23.828		1.42935	22.8232
1.25705	31.438		1.14206	25.5997		1.06363	16.3986		1.23657	24.8696		1.47949	22.9992
1.29931	32.136		1.16216	26.8438		1.07124	17.3962		1.27225	25.6159		1.52962	23.1086
1.34157	32.5629		1.19744	28.4961		1.09512	20.1186		1.30793	26.1483		1.57976	23.1731
1.38384	32.81		1.23272	29.6458		1.11901	22.2972		1.34361	26.5247		1.6299	23.2078
1.4261	32.9359		1.26801	30.4415		1.1429	24.0312		1.3905	26.8527		1.68003	23.2223
1.46927	32.9798		1.30329	30.9864		1.16679	25.4072		1.4374	27.0493		1.73458	23.2226
1.51243	32.9664		1.33857	31.3518		1.19067	26.4971		1.48429	27.1569		1.78912	23.2117
1.5556	32.9142		1.38344	31.6333		1.23089	27.8327		1.53119	27.2044		1.84366	23.193
1.59877	32.8354		1.42832	31.7783		1.2711	28.7231		1.57809	27.2114		1.89821	23.1687
1.64194	32.7381		1.4732	31.8343		1.31131	29.3124		1.62498	27.191		1.95275	23.1403
1.68594	32.6253		1.51807	31.8309		1.35152	29.6951		1.67647	27.1472		2.0073	23.1088
1.72994	32.5024		1.56295	31.7872		1.39174	29.934		1.72795	27.0877		2.06184	23.0746
1.77394	32.3718		1.60782	31.7158		1.43708	30.086		1.77944	27.0173		2.11638	23.0384
1.81795	32.2354		1.6527	31.6252		1.48242	30.1532		1.83093	26.9391		2.17093	23.0003
1.86195	32.0946		1.69764	31.521		1.52776	30.163		1.88242	26.8553		2.22547	22.9607
1.90595	31.9506		1.74258	31.407		1.5731	30.1339		1.9339	26.7675		2.28103	22.9188
1.95996	31.7701		1.78751	31.2858		1.61844	30.0781		1.98599	26.6753		2.3366	22.8755
2.01397	31.5862		1.83245	31.159		1.66378	30.004		2.03807	26.5806		2.39216	22.8309
2.06798	31.3994		1.87739	31.0279		1.71556	29.9037		2.09016	26.4838		2.44772	22.7852
2.122	31.2106		1.92233	30.8934		1.76733	29.7917		2.14224	26.3854		2.50328	22.7383
2.17601	31.0205		1.97885	30.7205		1.81911	29.6712		2.19433	26.2856		2.55885	22.6904
2.23002	30.8293		2.03537	30.5444		1.87088	29.5446		2.24641	26.1846		2.63352	22.6244
2.28437	30.6364		2.09189	30.3657		1.92266	29.4133		2.3028	26.0743		2.7082	22.5567
2.33873	30.443		2.14841	30.185		1.97444	29.2783		2.35919	25.9632		2.78288	22.4874
2.39308	30.2495		2.20493	30.0029		2.02661	29.1396		2.41557	25.8513		2.85756	22.4165
2.44744	30.0561		2.26145	29.8198		2.07878	28.9988		2.47196	25.7389		2.93224	22.3442
2.50179	29.8632		2.32001	29.6294		2.13095	28.8563		2.52835	25.6261		3.00691	22.2706
2.55615	29.6711		2.37857	29.4386		2.18312	28.7124		2.58473	25.513		3.11911	22.1578
2.63672	29.3879		2.43713	29.2478		2.23529	28.5675		2.65848	25.3649		3.2313	22.0426
2.71728	29.1074		2.49568	29.0572		2.28746	28.4219		2.73222	25.2165		3.34349	21.9253
2.79785	28.8298		2.55424	28.8671		2.35302	28.2382		2.80597	25.0682		3.45568	21.8064
2.87842	28.5559		2.6128	28.6778		2.41858	28.0542		2.87971	24.9201		3.56787	21.6862
2.95899	28.2858		2.70042	28.3964		2.48414	27.87		2.95345	24.7725		3.68006	21.565
3.03956	28.0201		2.78804	28.1179		2.5497	27.6859		3.0272	24.6254		3.82079	21.4119
3.12913	27.73		2.87566	27.8426		2.61526	27.5024		3.13414	24.4134		3.96151	21.2585
3.21871	27.4459		2.96328	27.5712		2.68083	27.3196		3.24107	24.2032		4.10224	21.1051
3.30828	27.1679		3.0509	27.3038		2.74639	27.1376		3.34801	23.9952		4.24296	20.9523
3.39786	26.8964		3.13852	27.041		2.83725	26.8874		3.45495	23.7896		4.38369	20.8005
3.48743	26.6315		3.23226	26.7651		2.92811	26.6397		3.56189	23.5868		4.52441	20.6501
3.57701	26.3734		3.326	26.495		3.01897	26.3949		3.66883	23.387		4.68234	20.4835
3.70436	26.0183		3.41974	26.2308		3.10982	26.1535		3.78909	23.1661		4.84026	20.3194
3.8317	25.677		3.51348	25.9728		3.20068	25.9156		3.90934	22.9495		4.99819	20.1584
3.95905	25.3497		3.60722	25.721		3.29154	25.6816		4.0296	22.7374		5.15611	20.0005
4.08639	25.0362		3.70096	25.4756		3.3964	25.4166		4.14986	22.53		5.31404	19.8461
4.21374	24.7363		3.83844	25.1275		3.50125	25.1573		4.27012	22.3275		5.47196	19.6953
4.34109	24.4498		3.97592	24.7933		3.60611	24.904		4.39038	22.1298		5.69205	19.4914
4.46843	24.1764		4.11341	24.473		3.71096	24.6567		4.56037	21.8589		5.91215	19.2949
4.62854	23.8508		4.25089	24.1665		3.81581	24.4156		4.73036	21.5981		6.13224	19.1058
4.78865	23.5445		4.38837	23.8736		3.92067	24.1807		4.90036	21.3473		6.35233	18.9242
4.94876	23.2567		4.52586	23.5939		4.06623	23.8653		5.07035	21.1064		6.57243	18.7501
5.10888	22.9866		4.69185	23.2735		4.2118	23.5621		5.24034	20.8753		6.79252	18.5832
5.26899	22.7333		4.85783	22.9712		4.35737	23.271		5.41033	20.6537		7.07897	18.3767
5.4291	22.4959		5.02382	22.6862		4.50293	22.992		5.61601	20.3979		7.36541	18.182
5.58921	22.2735		5.18981	22.4179		4.6485	22.7249		5.82169	20.1553		7.65186	17.9985
5.82053	21.977		5.3558	22.1653		4.79407	22.4693		6.02737	19.9253		7.93831	17.8259
6.05185	21.7075		5.52179	21.9276		4.95879	22.1936		6.23306	19.7072		8.22476	17.6638
6.28317	21.4627		5.77178	21.596		5.12351	21.9317		6.43874	19.5007		8.51121	17.5117
6.51449	21.2406		6.02178	21.2938		5.28822	21.6832		6.64442	19.3052		8.97315	17.2866
6.74582	21.039		6.27177	21.0184		5.45294	21.4474		6.9442	19.039		9.43509	17.085
6.97714	20.8563		6.52176	20.7676		5.61766	21.2238		7.24399	18.7938		9.89703	16.905
7.20846	20.691		6.77176	20.5393		5.78238	21.0117		7.54377	18.5685		10.359	16.7451
7.61563	20.4376		7.02175	20.3318		6.04807	20.6927		7.84356	18.3618		10.8209	16.6037
8.0228	20.2271		7.41719	20.0418		6.31376	20.4		8.14334	18.1727		11.2829	16.4792
8.42996	20.054		7.81263	19.7938		6.57946	20.1317		8.44313	18.0004		12.1193	16.2915
8.83713	19.9141		8.20807	19.5834		6.84515	19.886		8.96604	17.7372		12.9558	16.1449
9.2443	19.8037		8.60351	19.4066		7.11084	19.6611		9.48894	17.5181		13.7923	16.0307
9.65147	19.7197		8.99895	19.2605		7.37653	19.4556		10.0118	17.3387		14.6288	15.9414
10.0586	19.6592		9.75305	19.057		7.83245	19.1446		10.5348	17.195		15.4653	15.8703
10.6283	19.6091		10.5072	18.9374		8.28836	18.8813		11.0577	17.083		16.3018	15.8121
11.1979	19.5936		11.2613	18.886		8.74428	18.6613		11.5806	16.9988		17.688	15.7322
11.7675	19.6069		12.0154	18.8887		9.2002	18.4805		12.5634	16.9022		19.0742	15.6597
12.3372	19.6435		12.7695	18.9326		9.65611	18.3355		13.5461	16.8672		20.4604	15.5841
12.9068	19.6986		13.7932	19.0381		10.112	18.2226		14.5289	16.8738		21.8465	15.499
13.4765	19.7678		14.8168	19.1752		10.9472	18.0882		15.5117	16.9063		23.2327	15.4008
14.7605	19.9564		15.8405	19.3259		11.7824	18.0305		16.4945	16.9526		24.6189	15.2873
16.0446	20.1641		16.8642	19.4778		12.6176	18.0312		17.4773	17.0038		26.0217	15.1561
17.3286	20.3683		17.8879	19.6223		13.4527	18.0741		18.7945	17.0688		27.4245	15.0086
18.6127	20.5553		19.0475	19.7706		14.2879	18.1455		20.1116	17.1209		28.8274	14.8453
19.8967	20.7177		20.2071	19.8981		15.4333	18.2697		21.4288	17.1543		30.2302	14.6672
21.1808	20.8517		21.3667	20.0027		16.5787	18.4053		22.746	17.1664		31.633	14.4758
22.5896	20.965		22.5263	20.0839		17.7241	18.5384		24.0631	17.1563		33.0358	14.2729
23.9984	21.0439		23.6859	20.1424		18.8695	18.66		25.3803	17.1244		34.4387	14.0605
25.4073	21.0909		24.8455	20.1793		20.0149	18.7648		26.7815	17.0675		35.8415	13.8405
26.8161	21.1086		26.0175	20.1961		21.1603	18.8498		28.1826	16.9887		37.2443	13.6138
28.2249	21.1001		27.1895	20.1938		22.6018	18.9268		29.5838	16.8898		38.5361	13.3989
29.6337	21.0679		28.3615	20.1742		24.0432	18.9709		30.985	16.7724		39.6025	13.2163
31.0426	21.0147		29.5335	20.1386		25.4847	18.9841		32.3861	16.6381		40.669	13.0287
32.4514	20.9429		30.7055	20.0886		26.9261	18.9688		33.7873	16.4886		41.7354	12.8357
33.8602	20.8544		31.8776	20.0254		28.3675	18.9276		35.1885	16.3253		42.8018	12.6375
35.269	20.7513		33.3254	19.931		29.809	18.8631		36.5899	16.1494		43.8682	12.4339
36.6964	20.6334		34.7733	19.8204		31.2504	18.7777		37.9913	15.962		45.4495	12.1224
38.1238	20.5034		36.2211	19.6954		32.6919	18.6738		39.3927	15.7641		47.0307	11.7995
39.5512	20.3626		37.669	19.5575		34.1333	18.5533		40.7942	15.5565		48.6119	11.4659
40.9786	20.2122		39.1168	19.408		35.5748	18.418		42.1956	15.34		50.1931	11.1218
42.406	20.0529		40.5647	19.2481		37.0184	18.2692		43.597	15.1153		51.7744	10.7678
43.8334	19.8858		42.3339	19.0401		38.462	18.1084		45.4744	14.8025		53.4048	10.3928
45.7045	19.656		44.1031	18.8196		39.9056	17.9367		47.3517	14.4776		55.0352	10.0082
47.5755	19.4152		45.8724	18.588		41.3492	17.7551		49.2291	14.1425		56.6656	9.61437
49.4466	19.1648		47.6416	18.3464		42.7928	17.5646		50.5153	13.9082		58.296	9.21167
51.3176	18.9058		49.4109	18.0958		44.2364	17.3659		51.8014	13.6709		59.9265	8.80043
53.1887	18.6391		51.1801	17.8372		46.1345	17.0932		53.0876	13.4308		61.5569	8.38093
55.0597	18.3656		53.5329	17.482		48.0326	16.8088		54.1154	13.2367		63.5971	7.84472
57.8202	17.9513		55.8857	17.1154		49.9308	16.5138		55.1431	13.0405		65.6374	7.29637
60.5808	17.5257		58.2384	16.7386		51.8289	16.2092		56.1709	12.842		67.6776	6.73624
63.3413	17.0907		60.5912	16.353		53.727	15.8958		57.1986	12.6412		69.7179	6.1646
66.1018	16.6479		62.944	15.9595		55.6251	15.5743		58.2264	12.438		71.7581	5.58171
68.8624	16.1986		65.2968	15.559		58.3859	15.0937		59.6778	12.147		73.7983	4.98774
71.6229	15.7438		68.2113	15.0546		61.1467	14.5994		61.1292	11.8514		76.484	4.18923
74.6848	15.2344		71.1258	14.5421		63.2423	14.2164		62.5806	11.5512		79.1697	3.372
77.7467	14.7208		72.2727	14.3387		64.8122	13.9262		64.032	11.2464		81.8554	2.53613
79.9795	14.3444		73.4197	14.1344		65.8943	13.7248		65.4835	10.9372		84.541	1.68156
82.2124	13.9672		74.5666	13.9297		66.9764	13.5225		67.1912	10.568		87.2267	0.808104
82.881	13.8543		75.7136	13.7245		68.0585	13.3194		68.899	10.1931		89.9124	-0.0846107
83.5496	13.7413		76.8605	13.519		69.1406	13.1153		70.6068	9.81276		93.9123	-1.45109
84.2182	13.6285		77.8156	13.3477		70.2227	12.9102		72.3146	9.42715		97.9123	-2.86385
84.8868	13.5156		78.7706	13.1762		71.322	12.7008		74.0224	9.03647		101.912	-4.32571
85.5554	13.4029		79.7256	13.0045		72.4213	12.4902		75.7302	8.64092		105.912	-5.83952
87.2548	13.1163		80.6807	12.8324		73.5205	12.2786		78.09	8.08664		109.912	-7.40715
88.9543	12.8298		81.6357	12.6601		74.6198	12.0658		80.4499	7.52378		113.912	-9.02813
90.6537	12.5433		83.4998	12.3229		75.7191	11.8519		82.8097	6.9527		117.912	-10.6979
92.3532	12.2567		85.3638	11.9845		77.526	11.498		85.1696	6.37366		121.912	-12.4068
95.1222	11.7891		87.2279	11.6449		79.3329	11.1411		87.5294	5.7869		126.047	-14.1985
97.8912	11.3205		89.0919	11.3041		81.1399	10.7814		89.8893	5.19255		130.182	-15.9952
100.66	10.8504		90.956	10.962		82.9468	10.419		93.3445	4.30877		134.317	-17.7763
103.429	10.3785		93.3428	10.5221		84.7537	10.0539		96.7998	3.40878		137.363	-19.0686
106.198	9.9043		95.7295	10.0802		86.95	9.60673		100.255	2.49204		140.41	-20.3395
109.74	9.29361		98.1162	9.63603		89.1462	9.15596		103.71	1.55753		143.441	-21.5809
113.282	8.6771		100.503	9.18967		91.3424	8.70167		107.166	0.603662		145.457	-22.3931
116.823	8.05332		102.89	8.74093		93.5386	8.24396		110.621	-0.371729		147.473	-23.1947
120.365	7.42062		106.568	8.04422		95.7348	7.78289		114.833	-1.59398		149.094	-23.8321
123.907	6.77715		110.247	7.34054		98.9946	7.09234		119.045	-2.8587		150.716	-24.4629
130.012	5.63616		113.925	6.62865		102.254	6.39426		123.257	-4.17348		152.338	-25.0878
136.118	4.44404		117.604	5.90698		105.514	5.68828		127.469	-5.54673		153.96	-25.707
140.997	3.44462		121.283	5.17354		108.774	4.97376		131.681	-6.98695		155.582	-26.3215
145.876	2.39385		126.546	4.09881		112.034	4.24977		135.893	-8.50139		157.379	-26.9973
150.756	1.2812		131.809	2.98626		116.458	3.24959		140.105	-10.0943		159.175	-27.6696
154.706	0.326859		136.131	2.03709		120.883	2.22557		144.317	-11.7644		160.971	-28.3398
158.657	-0.683273		140.453	1.04815		125.308	1.17222		148.529	-13.504		162.767	-29.0096
162.608	-1.75746		144.775	0.0110932		129.733	0.082589		152.899	-15.366		164.564	-29.6807
165.874	-2.70039		149.096	-1.08368		134.157	-1.05184		156.437	-16.9019		166.36	-30.3551
169.14	-3.69903		152.638	-2.03141		137.77	-2.01837		159.976	-18.4506		169.313	-31.4759
172.406	-4.75933		156.18	-3.0319		141.383	-3.02795		162.874	-19.7226		172.265	-32.6203
175.673	-5.88733		159.721	-4.09236		144.996	-4.08747		165.659	-20.9438		175.218	-33.799
178.382	-6.87846		163.263	-5.22031		148.609	-5.20423		168.443	-22.1623		178.17	-35.0241
181.091	-7.92298		166.166	-6.20066		152.222	-6.38569		170.505	-23.0618		181.123	-36.3092
183.8	-9.02297		169.07	-7.23528		155.158	-7.39857		172.081	-23.7478		184.076	-37.6706
186.509	-10.1794		171.973	-8.32739		158.094	-8.46216		173.658	-24.432		188.444	-39.8652
189.219	-11.3916		174.877	-9.47917		161.031	-9.57853		175.234	-25.1148		192.813	-42.3378
191.928	-12.6572		177.78	-10.6912		163.967	-10.7483		176.81	-25.7964		196.219	-44.5062
194.778	-14.0415		180.683	-11.9621		166.903	-11.9704		178.387	-26.4772		199.624	-46.9196
197.628	-15.473		183.587	-13.2879		169.98	-13.3034		181.163	-27.6766		202.457	-49.1276
200.478	-16.9433		186.742	-14.7841		173.057	-14.6836		183.291	-28.5996		205.291	-51.5163
203.328	-18.4441		189.897	-16.3283		176.134	-16.1026		185.42	-29.5286		207.386	-53.3928
206.178	-19.969		193.052	-17.9095		179.21	-17.5514		187.548	-30.4671		209.482	-55.3545
208.28	-21.1062		196.208	-19.518		182.287	-19.0214		189.677	-31.4191		211.577	-57.392
210.381	-22.253		198.437	-20.6675		185.364	-20.5063		191.806	-32.389		213.673	-59.4941
212.483	-23.4088		200.667	-21.8258		187.494	-21.5406		193.934	-33.382		214.432	-60.2691
214.066	-24.2854		202.897	-22.992		189.624	-22.579		196.586	-34.6599		215.191	-61.05
215.65	-25.1666		204.512	-23.8408		191.279	-23.3881		199.238	-35.9951		215.95	-61.8363
217.233	-26.0529		206.126	-24.6931		192.933	-24.1989		201.89	-37.4024		216.709	-62.6269
218.817	-26.9446		207.741	-25.549		194.588	-25.0115		204.542	-38.8991		217.468	-63.421
220.4	-27.8429		209.356	-26.4088		195.905	-25.6593		207.193	-40.5051		218.227	-64.2176
221.984	-28.7489		210.97	-27.2733		197.222	-26.3086		209.845	-42.242		219.383	-65.4323
223.68	-29.7302		212.585	-28.1436		198.539	-26.9598		212.897	-44.4301		220.538	-66.6459
225.377	-30.7249		214.443	-29.1541		199.856	-27.6132		215.249	-46.2709		221.694	-67.8535
227.073	-31.7362		216.301	-30.1771		201.173	-28.2696		217.6	-48.2542		222.849	-69.05
228.77	-32.7676		218.159	-31.2159		203.016	-29.1952		219.552	-50.0091		224.004	-70.2294
230.466	-33.8231		220.017	-32.2745		204.86	-30.1306		221.503	-51.8589		225.256	-71.481
232.162	-34.9076		221.875	-33.3575		206.704	-31.0789		223.454	-53.7972		226.508	-72.697
234.574	-36.5098		223.733	-34.4704		208.548	-32.0436		225.406	-55.815		227.76	-73.869
236.985	-38.1996		226.103	-35.9429		210.392	-33.0284		226.883	-57.3887		229.013	-74.989
239.396	-39.9979		228.473	-37.4891		212.235	-34.0379		228.359	-58.997		230.265	-76.0494
241.807	-41.9275		230.843	-39.1264		214.829	-35.5094		229.836	-60.6345		231.683	-77.1707
244.219	-44.0107		233.212	-40.8744		217.422	-37.0563		231.313	-62.2949		233.102	-78.2
246.63	-46.265		235.582	-42.7538		220.015	-38.698		232.79	-63.9712		234.52	-79.1328
248.525	-48.1633		237.952	-44.7837		222.608	-40.4571		234.267	-65.6552		235.939	-79.9676
250.421	-50.1712		240.322	-46.9775		225.201	-42.3579		235.492	-67.0521		237.357	-80.7055
251.986	-51.9077		242.692	-49.3396		227.795	-44.4239		236.718	-68.4414		238.776	-81.3506
253.552	-53.7085		244.553	-51.3088		230.388	-46.6734		237.944	-69.8159		240.216	-81.9164
255.117	-55.5664		246.414	-53.3698		232.981	-49.1148		239.17	-71.1678		241.656	-82.4001
256.4	-57.1263		248.275	-55.5118		234.941	-51.0847		240.396	-72.4886		243.096	-82.8103
257.684	-58.7146		250.136	-57.7225		236.901	-53.154		241.624	-73.7725		244.536	-83.1557
258.967	-60.3263		251.643	-59.5529		238.861	-55.3117		242.853	-75.0072		245.976	-83.4449
260.25	-61.9563		253.149	-61.412		240.821	-57.5453		244.082	-76.1839		247.416	-83.6861
261.534	-63.599		254.655	-63.2913		242.436	-59.434		245.311	-77.2948		249.275	-83.9381
262.817	-65.248		256.162	-65.1815		244.052	-61.3562		246.539	-78.3329		251.134	-84.1362
264.1	-66.8962		257.668	-67.0715		245.668	-63.3024		247.768	-79.2931		252.992	-84.292
265.166	-68.2578		259.174	-68.9483		247.284	-65.2615		249.119	-80.2547		254.851	-84.415
266.231	-69.608		260.681	-70.797		248.9	-67.2204		250.47	-81.1164		256.71	-84.5126
267.296	-70.9408		261.23	-71.4602		250.516	-69.1638		251.82	-81.8793		259.564	-84.6263
268.361	-72.25		261.778	-72.1166		252.132	-71.0736		253.171	-82.5472		262.419	-84.7095
269.426	-73.5287		262.327	-72.7652		253.37	-72.5014		254.522	-83.1258		265.274	-84.7723
270.491	-74.77		262.876	-73.4051		254.608	-73.8876		255.872	-83.6223		268.128	-84.8216
271.644	-76.0622		263.425	-74.0353		255.846	-75.2219		257.476	-84.1168		270.983	-84.8622
272.796	-77.2935		263.974	-74.655		257.084	-76.4945		259.081	-84.5214		273.837	-84.8972
273.948	-78.4559		264.997	-75.7792		258.322	-77.6959		260.685	-84.8499		279.444	-84.9565
275.1	-79.5425		266.021	-76.8576		259.56	-78.8181		262.289	-85.1152		285.052	-85.0087
276.252	-80.548		267.044	-77.8845		260.798	-79.8548		263.893	-85.3287		290.659	-85.0567
277.404	-81.4688		268.068	-78.8552		262.036	-80.8019		265.497	-85.5002		296.266	-85.1022
278.556	-82.3036		269.092	-79.7655		263.48	-81.791		267.823	-85.6908		301.873	-85.1466
280.003	-83.2309		270.259	-80.7267		264.924	-82.6567		270.148	-85.8305		307.48	-85.1899
281.449	-84.0285		271.427	-81.603		266.368	-83.404		272.473	-85.9339		316.188	-85.2551
282.896	-84.7055		272.595	-82.3938		267.812	-84.041		274.798	-86.0117		324.895	-85.3174
284.342	-85.2731		273.762	-83.1004		269.256	-84.578		277.124	-86.0716		333.602	-85.3768
285.789	-85.7442		274.93	-83.7261		270.7	-85.0263		279.449	-86.1188		342.31	-85.4337
287.235	-86.1318		276.334	-84.3778		272.203	-85.4112		283.944	-86.1865		351.017	-85.4882
288.912	-86.4933		277.739	-84.9288		273.706	-85.7254		288.439	-86.238		359.725	-85.5401
290.589	-86.7775		279.144	-85.39		275.208	-85.9806		292.934	-86.2819		368.582	-85.5903
292.265	-87.0002		280.548	-85.773		276.711	-86.1872		297.43	-86.3214		377.44	-85.638
293.942	-87.1745		281.953	-86.089		278.214	-86.3542		301.925	-86.358		386.298	-85.6833
295.619	-87.3109		283.617	-86.3909		280.821	-86.5711		308.704	-86.4099		395.155	-85.7264
297.295	-87.4181		285.282	-86.6288		283.428	-86.7221		315.482	-86.4595		404.013	-85.7673
299.799	-87.538		286.946	-86.816		286.035	-86.8293		322.261	-86.5075
302.303	-87.624		288.611	-86.9632		288.642	-86.9074		329.04	-86.5539
304.807	-87.6874		290.275	-87.0794		291.25	-86.966		335.819	-86.5988
307.311	-87.7359		292.665	-87.2056		294.773	-87.0248		342.657	-86.6424
309.815	-87.7743		295.055	-87.2976		298.296	-87.07		349.496	-86.6845
312.32	-87.8061		297.445	-87.3659		301.82	-87.1075		356.334	-86.7251
314.824	-87.8335		299.835	-87.4181		305.343	-87.1404		363.173	-86.7642
317.912	-87.8632		302.225	-87.4593		308.867	-87.1703		370.011	-86.8019
321.001	-87.89		304.615	-87.4931		315.13	-87.2189		377.187	-86.84
324.089	-87.9147		307.62	-87.5285		321.393	-87.2647		384.362	-86.8765
327.178	-87.9381		310.626	-87.5588		327.656	-87.3086		391.537	-86.9115
330.266	-87.9606		313.631	-87.586		333.92	-87.3509		398.713	-86.9451
333.355	-87.9823		316.636	-87.6111		340.183	-87.3916		405.888	-86.9773
337.315	-88.0093		319.641	-87.6349		346.838	-87.4333
341.275	-88.0354		326.509	-87.6853		353.493	-87.4734
345.236	-88.0609		333.378	-87.733		360.148	-87.5122
349.196	-88.0857		340.246	-87.7786		366.803	-87.5494
353.156	-88.1099		347.114	-87.8223		373.457	-87.5853
359.786	-88.1491		353.982	-87.8642		380.272	-87.6206
366.416	-88.1868		360.851	-87.9043		387.087	-87.6546
373.046	-88.2229		367.719	-87.9428		393.901	-87.6872
379.676	-88.2575		374.587	-87.9798		400.716	-87.7185
386.306	-88.2907		381.563	-88.0158		407.53	-87.7485
392.935	-88.3226		388.539	-88.0504
399.565	-88.3532		395.515	-88.0835
406.38	-88.3834		402.491	-88.1152
			409.467	-88.1455

## Sheet: fig 2F
iPSC-CMcWT	iPSC-CMD801N	iPSC-CMWT-2	iPSC-CMD801N-2
418.667	284	436	276
396	304	416	320
377.333	244	356	212
384	228	344	196
376	218.667	324	248
392	274.667	352	484
338.667	249.333	384	236
332	216	340	264
284	296	324	200
328	153.333	304	256
444	170.667	340	228
312	212	356	160
312	144	328	224
388	308	308
320	300	352
249.333	312	304
250.667	288	308
218.667	328	308
304	356	288
	216	288
	224	292
		324

## Sheet: fig 2E
iPSC-CMcWT	iPSC-CMD801N	iPSC-CMWT-2	iPSC-CMD801N-2
256	212	376	172
264	280	356	200
256	172	322	196
340	212	216	100
288	172	268	104
300	264	268	364
252	196	322	184
240	196	184	192
184	204	228	144
224	144	248	232
372	124	300	184
250.667	172	304	140
254.667	92	292	184
292	270	276
296	264	316
168	228	260
225.333	188	280
226.667	300	260
194.667	300	252
	192	256
	189	244
		292

## Sheet: fig 3B
iPSC-CMcWT	iPSC-CMD801N	iPSC-CMWT-2	iPSC-CMD801N-2
1.97567	2.0988	2.37242	1.81765
3.99885	1.48822	2.63218	3.3464
3.36091	3.19339	1.81327	2.80317
3.74114	2.52104	2.81862	2.68811
3.04519	2.27698	3.09772	2.13244
2.04662	2.69197	2.75855	3.16873
1.65301	2.34067	3.30323	2.99155
2.40912	2.46544	3.27509	1.84505
2.65835	2.0983	3.44893	2.19198
2.2261	2.69492	4.67022	2.54221
3.18065	3.14457	3.76977	3.16139
2.99867	2.5592	2.77247	2.69698
4.18322	3.22212	3.56075	3.25432
3.76088	3.02254	5.03372	5.04618
4.48973	3.65663	4.77345	4.92165
3.90944	3.75161	4.18807	3.83363
2.84359	4.22607	4.57068	6.91706
3.70872	2.67185	4.04783	3.15069
3.21513	2.70016	2.90844	4.38708
2.94731	3.47879	3.30915
2.58083		4.83517
		4.19037
		4.42719

## Sheet: fig 3D
Time	iPSC-CMWT-1	iPSC-CMWT-2	iPSC-CMD801N-1	iPSC-CMD801N-2
0	1.7578	1.36483	0.99501	1.02508
0.191299	1.71136	1.35647	1.01041	1.05011
0.382597	1.69546	1.37157	1.01533	1.03903
0.573896	1.64554	1.35949	0.991813	1.0312
0.765194	1.63799	2.04439	1.0015	1.03788
0.956493	2.17862	4.7432	1.07784	1.09387
1.14779	3.68328	4.80289	1.90012	1.35183
1.33909	4.41879	4.51307	5.55196	4.34929
1.53039	4.61034	4.24525	5.84986	6.61389
1.72169	4.70527	4.04521	5.81621	6.99916
1.91299	4.71433	3.82331	5.74406	7.02276
2.10428	4.68553	3.63834	5.56278	6.93668
2.29558	4.57159	3.55714	5.43595	6.81783
2.48688	4.50262	3.40425	5.2806	6.78343
2.67818	4.35917	3.33195	5.07925	6.60183
2.86948	4.23784	3.18488	4.98105	6.57458
3.06078	4.05132	3.07302	4.84413	6.3583
3.25208	4.05174	3.00726	4.69132	6.18896
3.44337	3.86184	2.90544	4.56611	6.05183
3.63467	3.77356	2.85193	4.41583	5.93877
3.82597	3.72822	2.81372	4.25606	5.73353
4.01727	3.62706	2.67101	4.0737	5.52121
4.20857	3.5135	2.62869	3.9074	5.31689
4.39987	3.41635	2.53572	3.72322	5.07548
4.59117	3.27378	2.48688	3.55612	4.92785
4.78246	3.21242	2.39713	3.40344	4.75599
4.97376	3.06157	2.37233	3.23875	4.61658
5.16506	2.98307	2.30358	3.07282	4.39523
5.35636	2.89046	2.20783	2.93545	4.1551
5.54766	2.78645	2.17592	2.78476	4.00831
5.73896	2.7195	2.11243	2.64204	3.83514
5.93025	2.6259	2.10918	2.49478	3.67181
6.12155	2.51886	2.03964	2.35928	3.49834
6.31285	2.45486	1.99233	2.23614	3.38991
6.50415	2.33055	1.92802	2.12723	3.2284
6.69545	2.27713	1.89371	2.03605	3.07116
6.88675	2.19784	1.85299	1.96542	2.91163
7.07805	2.12972	1.84026	1.86984	2.79357
7.26934	2.05061	1.77974	1.81344	2.69513
7.46064	1.98576	1.73806	1.73941	2.60952
7.65194	1.93161	1.6816	1.70816	2.53031
7.84324	1.89585	1.65944	1.66441	2.43273
8.03454	1.84914	1.66706	1.62032	2.37399
8.22584	1.79736	1.60381	1.58253	2.31327
8.41714	1.73578	1.60797	1.5579	2.25964
8.60843	1.70381	1.55289	1.52995	2.21835
8.79973	1.67465	1.55946	1.51536	2.15783
8.99103	1.65532	1.50393	1.46872	2.12631
9.18233	1.62249	1.48681	1.4573	2.04812
9.37363	1.59279	1.48872	1.44234	1.971
9.56493	1.58215	1.43809	1.40756	1.95924
9.75623	1.54536	1.44778	1.39245	1.94239
9.94752	1.50656	1.41392	1.38885	1.93173
10.1388	1.48903	1.41044	1.37354	1.86994
10.3301	1.48371	1.40073	1.34295	1.87932
10.5214	1.46718	1.37132	1.34727	1.8299
10.7127	1.44274	1.36344	1.34772	1.82468
10.904	1.40638	1.34152	1.3051	1.81669
11.0953	1.39906	1.33542	1.29452	1.78316
11.2866	1.36046	1.32581	1.28308	1.77335
11.4779	1.36351	1.29496	1.2787	1.76663
11.6692	1.28613	1.3009	1.26658	1.78887
11.8605	1.29233	1.29077	1.26717	1.76495
12.0518	1.27647	1.29216	1.22844	1.74584
12.2431	1.27265	1.27945	1.24518	1.73785
12.4344	1.25997	1.26038	1.23933	1.73227
12.6257	1.25021	1.25868	1.22502	1.72632
12.817	1.25578	1.24513	1.24259	1.71448
13.0083	1.25636	1.24339	1.22239	1.68406
13.1996	1.24503	1.24032	1.21011	1.68419
13.3909	1.23306	1.23999	1.21268	1.66739
13.5822	1.22578	1.24021	1.20029	1.64521
13.7735	1.20559	1.22734	1.19908	1.65023
13.9648	1.20658	1.20703	1.19017	1.63609
14.1561	1.19542	1.21981	1.17596	1.62711
14.3474	1.20249	1.20841	1.18416	1.62394
14.5387	1.20085	1.20925	1.18251	1.59672
14.73	1.20732	1.20715	1.17401	1.61697
14.9213	1.19237	1.19645	1.16442	1.57629
15.1126	1.18286	1.19131	1.14764	1.58984
15.3039	1.20056	1.17792	1.16326	1.59112
15.4952	1.18414	1.19455	1.16309	1.56157
15.6865	1.1683	1.18422	1.14712	1.56307
15.8778	1.16548	1.17262	1.15665	1.53623
16.0691	1.16234	1.18177	1.14038	1.54462
16.2604	1.14904	1.17021	1.12783	1.53422
16.4517	1.16663	1.16644	1.1311	1.53343
16.643	1.15459	1.16231	1.1278	1.51461
16.8343	1.13566	1.16637	1.12778	1.5091
17.0256	1.14884	1.16217	1.11881	1.52943
17.2169	1.14553	1.161	1.11122	1.51382
17.4082	1.14081	1.16094	1.11908	1.49465
17.5995	1.11623	1.16428	1.10927
17.7908	1.13452	1.15586	1.10397
17.9821	1.11842	1.1457	1.08903
18.1734	1.12837	1.1424	1.10825
18.3647	1.12271	1.1439	1.095
18.556	1.12872	1.14345	1.10456
18.7473	1.1178	1.11978	1.11008
18.9386	1.12211	1.12174	1.07542
19.1299	1.1249	1.12601	1.0824
19.3212	1.10933	1.13006	1.08041
19.5125	1.10857	1.12169	1.07148
19.7037	1.12766	1.12783	1.07114
19.895	1.10891	1.11963	1.0667
20.0863	1.11055	1.11674	1.05891
20.2776	1.08543	1.11206	1.05712
20.4689	1.0911	1.13136	1.06443
20.6602	1.12482	1.12559	1.05712
20.8515	1.07924	1.10887	1.04466
21.0428	1.08534	1.10672	1.0555
21.2341	1.09512	1.10805	1.03738
21.4254	1.0915	1.10479	1.05445
21.6167	1.10206	1.10221	1.04534
21.808	1.07613	1.09939	1.0468
21.9993	1.07833	1.08775	1.02681
22.1906	1.07105	1.09847	1.048
22.3819	1.07836	1.09505	1.04476
22.5732	1.07195	1.09896	1.02522
22.7645	1.06518	1.08205	1.01831
22.9558	1.08987	1.08986	1.02192
23.1471	1.07172	1.0878	1.02436
23.3384	1.08162	1.07774	1.0269
23.5297	1.06133	1.08571	1.01793
23.721	1.07733	1.09384	1.02325
23.9123	1.0638	1.08028	1.01075
24.1036	1.07196	1.07708	1.01555
24.2949	1.06513	1.07391	1.00168
24.4862	1.06904	1.05333	0.999949
24.6775	1.07116	1.06317	1.00647
24.8688	1.05873	1.07663	0.992852
25.0601	1.06317	1.0799	0.995426
25.2514	1.05176	1.06403	0.986143
25.4427	1.05635	1.07185	0.988585
25.634	1.06006	1.06078	0.986778
25.8253	1.07013	1.06366	0.978503
26.0166	1.05774	1.07056	0.974283
26.2079	1.05223	1.07044	0.974239
26.3992	1.04362	1.05697	0.982023
26.5905	1.04269	1.0687	0.988351
26.7818	1.05509	1.04584	0.988517
26.9731	1.04351	1.05548	0.960175
27.1644	1.04185	1.0563	0.975005
27.3557	1.0491	1.04852	0.975088
27.547	1.05833	1.04885	0.976758
27.7383	1.05156	1.04601	0.973478
27.9296	1.03869	1.0597	0.971672
28.1209	1.05938	1.04086	0.975151
28.3122	1.03605	1.04985	0.973133
28.5035	1.04051	1.04515	0.961105
28.6948	1.03072	1.04874	0.968932
28.8861	1.0349	1.03818	0.960444
29.0774	1.02397	1.03336	0.952387
29.2687	1.02843	1.03402	0.952046
29.46	1.03589	1.03503	0.948544
29.6513	1.03089	1.02969	0.946542
29.8426	1.03539	1.03222	0.94883
30.0339	1.02767	1.02851	0.943179
30.2252	1.02552	1.02112	0.944078
30.4165	1.02775	1.03546	0.940473
30.6078	1.01458	1.02791	0.951242
30.7991	1.02473	1.02401	0.93419
30.9904	1.02318	1.03748	0.927296
31.1817	1.01624	1.01905	0.947502
31.373	1.02428	1.0333	0.932227
31.5643	1.01808	1.02746	0.931874
31.7556	1.01563	1.0141	0.91822
31.9469	1.00361	1.01952	0.92605
32.1382	1.01841	1.02007	0.916748
32.3295	1.01527	1.0225	0.928596
32.5208	1.00772	1.01034	0.931119
32.7121	1.02186	1.02003	0.92876
32.9033	1.0076	1.01178	0.907416
33.0946	1.01446	1.01928	0.926581
33.2859	1.02601	1.01092	0.930739
33.4772	1.00647	1.00221	0.916334
33.6685	1.00733	1.01078	0.92759
33.8598	1.02918	1.0045	0.914025
34.0511	1.01093	1.00577	0.913485
34.2424	1.01781	1.01056	0.910379
34.4337	1.01538	1.01497	0.91451
34.625	1.01928	1.00653	0.923678
34.8163	1.00923	1.00694	0.902538
35.0076	1.02212	1.00575	0.902594
35.1989	1.00564	1.00337	0.901179
35.3902	0.993459	1.00904	0.904869
35.5815	1.0128	1.01125	0.90231
35.7728	0.99098	1.00671	0.905885
35.9641	1.00813	0.996893	0.904686
36.1554	0.991071	1.00173	0.901868
36.3467	1.01206	0.994907	0.911691
36.538	1.00677	0.999756	0.902917
36.7293	1.01563	0.999139	0.90649
36.9206	1.00922	0.992421	0.896191
37.1119	1.00465	0.990435	0.900122
37.3032	1.00902	0.987613	0.908157
37.4945	0.993577	0.987343	0.892831
37.6858	0.997997	0.991	0.905948
37.8771	1.02263	0.994291	0.893133
38.0684	0.986453	0.988427	0.878918
38.2597	0.999508	0.983846	0.893277
38.451	0.996716	0.978902	0.892568
38.6423	0.996542	0.989616	0.899891
38.8336	1.00015	0.996697	0.891512
39.0249	1.00617	0.988518	0.892498
39.2162	0.994994	0.983746	0.880149
39.4075	0.988596	0.98341	0.89056
39.5988	0.991145	0.98323	0.889605
39.7901	1.00309	0.982358	0.877023
39.9814	0.988484	0.986293	0.884392
40.1727	0.999567	0.984692	0.8714
40.364	0.98039	0.983607	0.884945
40.5553	1.00257	0.991715	0.874534
40.7466	0.993273	0.985464	0.885394
40.9379	0.984124	0.990458	0.875053
41.1292	0.998638	0.980592	0.87259
41.3205	0.997028		0.876552
41.5118	1.00382		0.877882
41.7031	0.99141		0.876055
41.8944	0.983813
42.0857	0.995952
42.277	0.986728
42.4683	0.976718
42.6596	0.989134
42.8509	0.992708
43.0422	1.00344
43.2335	0.98559
43.4248	0.983918
43.6161	0.996986
43.8074	0.983227
43.9987	0.98746
44.19	0.99351
44.3813	0.981807
44.5726	1.00199
44.7639	1.00776
44.9552	0.985355
45.1465	0.971637
45.3378	0.97715
45.5291	0.9815
45.7204	0.972655

## Sheet: fig 3E
iPSC-CMcWT	iPSC-CMD801N	iPSC-CMWT-2	iPSC-CMD801N-2
2.66079	4.62996	4.55079	5.76651
2.54125	4.20624	4.52273	7.02276
3.95226	4.37893	3.39737	4.81156
2.31285	3.01527	3.61903	5.3876
2.17015	2.99323	3.85749	5.94676
2.60636	4.36876	3.29485	5.57724
2.33187	4.14813	3.20749	4.1298
2.2071	2.94155	2.42359	5.84986
1.90424	3.0525	2.30939	5.06583
2.44957	3.41657	2.86736	5.46943
2.56455	3.73754	3.72248	6.94748
1.87496	3.45637	3.60274	7.56883
2.0487	3.58842	2.96484	7.50464
1.76512	3.46844	3.15277	8.21601
2.13436	3.12369	3.49388	7.91585
2.53966	3.77541	4.9818	8.37633
3.22577	3.39889	6.47165	7.32944
2.1511	3.73776	4.606	8.97919
1.88755	7.8188	4.69041	6.99563
2.32438	5.2381	4.71433	8.69882
1.61102	7.17375	3.92913	7.91599
1.68359	4.44721	3.48994	10.0755
2.38425	5.94948	5.81077	9.25424
1.8533	5.10346	2.7871	5.41068
1.55607	5.57769	2.2714	6.14774
1.7643	4.28766	2.61672	5.7177
2.23316	3.45348	2.57308	8.22842
3.25012		1.67041	5.99699
2.22589		1.94526	9.04269
2.765		1.92395
3.20536		2.36127
2.70453
3.0783
2.30918
2.58892
2.05119
3.17671
1.91254
2.12084
2.35996
2.30784
2.67282
1.48509

## Sheet: fig 3F
iPSC-CMcWT	iPSC-CMD801N	iPSC-CMWT-2	iPSC-CMD801N-2
1.10477	1.14608	1.08416	1.1365
1.11247	1.149	1.09234	1.14139
1.12357	1.13574	1.08988	1.13175
1.11678	1.13894	1.08171	1.1222
1.1296	1.14412	1.08578	1.13812
1.127	1.13127	1.08615	1.12413
1.09237	1.14716	1.06078	1.10186
1.09337	1.16028	1.06658	1.10072
1.10594	1.14165	1.05969	1.08878
1.10808	1.15008	1.06621	1.12558
1.13699	1.15459	1.05391	1.10957
1.10934	1.14999	1.05203	1.10996
1.06824	1.17315	1.05095	1.1174
1.10004	1.1875	1.05242	1.11624
1.11669	1.14579	1.07549	1.12753
1.0913	1.1155	1.05588	1.11251
1.06089	1.13771	1.07711	1.11905
1.05564	1.12224	1.04848	1.0999
1.14105	1.14826	1.05269	1.10215
1.07411	1.13154	1.05189	1.09835
1.1028	1.10292	1.06503	1.11922
1.06404	1.12269	1.08814	1.15299
1.0812	1.11466	1.09051	1.17842
1.04141	1.12674	1.0879	1.09326
1.12845	1.10117	1.08918	1.08773
1.10515	1.12086	1.08363	1.084
1.06385	1.09694	1.08786	1.07465
1.07661	1.10667	1.08448	1.09273
1.0695	1.11779	1.05977	1.09759
1.07886	1.09418	1.05597	1.08819
1.0595	1.08892	1.05251	1.08276
1.14072	1.14095	1.06373	1.08414
1.10753	1.14706	1.05747	1.09898
1.1165	1.1172	1.07361	1.08537
1.11777	1.07518	1.07324	1.1444
1.07183	1.08483	1.07368	1.1351
1.12039	1.15325	1.06628	1.10071
1.10895	1.11757	1.07878	1.07844
1.07594	1.12452	1.05261	1.09712
1.07386	1.12732	1.07657	1.07203
1.08228	1.08898	1.05244	1.0997
1.09429	1.10868	1.04607	1.12789
1.11155	1.09624	1.09488	1.14598
1.0826	1.08482	1.08536	1.07882
1.08902	1.06562	1.09541	1.07537
1.08024	1.14706	1.112	1.10166
1.11592	1.12244	1.09983	1.10966
1.1366	1.15558	1.09694	1.07114
1.10797	1.14088	1.11683	1.15236
1.11299	1.12719	1.08908	1.12871
1.10581	1.1192	1.06391	1.1088
1.09403	1.11201	1.0602	1.10501
1.0871	1.14303	1.06056	1.0931
1.08548	1.1419	1.06268
1.08246	1.11169	1.07696
1.09392	1.17407	1.08191
1.06025	1.16808	1.10335
1.09399	1.15628	1.11611
1.11316	1.13834	1.08748
1.0878	1.16652	1.06866
1.08133	1.10591	1.10381
1.1057	1.14487	1.11834
1.09258	1.14373	1.08418
1.05127	1.12187	1.09654
1.07082	1.11484	1.06635
1.09227	1.0982	1.13127
1.08779	1.09242	1.11403
1.07067	1.11396	1.09176
1.06095	1.12854	1.09872
1.08282	1.11351	1.09802
1.08329	1.12607	1.08597
1.0874	1.11618	1.10564
1.08576	1.13128	1.08844
1.08248	1.13726	1.09016
1.05878	1.09954	1.12172
1.07446	1.10991	1.13276
1.11791	1.13629	1.09355
1.1336	1.1495	1.09507
1.08204	1.14394	1.07142
1.09676	1.10453	1.09407
1.08157	1.08544	1.092
1.1043	1.07802	1.10504
1.09935	1.13282	1.06601
1.07257	1.08265	1.07825
1.09406	1.07976	1.10036
1.08802	1.08029	1.05509
1.10524	1.08446	1.09477
1.11251	1.10853
1.06649	1.15407
1.05672	1.11873
1.06265	1.12417
1.12624	1.09704
1.09811	1.09794
1.08844	1.08756
1.08782	1.10903
1.10103	1.09952
1.10657	1.07583
1.06672	1.11462
1.0985	1.13058
1.08735	1.09577
1.102	1.11271
1.10169	1.09229
1.09444	1.0817
1.11747	1.0538
1.10915	1.06477
1.09324	1.12324
1.0928	1.14017
1.0742	1.11963
1.11764	1.1307
1.07638	1.12198
1.06809	1.13094
1.08582	1.2734
1.08889	1.14062
1.09289	1.1371
1.11198	1.13321
1.10923	1.16901
1.11177	1.1442
1.10827	1.10142
1.08265	1.12573
1.07614	1.10856
1.0672	1.10421
1.08251	1.11622
1.0779	1.09633
1.08814	1.07073
1.05731	1.07433
1.08525	1.09453
1.10488	1.17408
1.11613	1.13128
1.11486	1.13699
1.10949	1.15006
1.05774	1.1086
1.05156	1.09722
1.0497	1.12413
	1.09231
	1.08611
	1.09169
	1.14601
	1.14182
	1.08383
	1.07793
	1.0972
	1.08978
	1.10402
	1.1235
	1.0744
	1.11171
	1.1138
	1.11114
	1.14613
	1.12514
	1.15732
	1.1474
	1.12376
	1.11499
	1.10238
	1.13762

## Sheet: fig 4A
1X NKA	0.75X	0.5X	0.25X	0.1X
7.26356	7.95	9.02186	11.1547	14.6163

## Sheet: Fig 4B
mV	WT	D801N
80	1.03	2.38
80	1.03	2.36
80	1.03	2.34
80	1.03	2.32
80	1.03	2.31
80	1.03	2.29
80	1.03	2.27
80	1.03	2.25
80	1.03	2.24
80	1.03	2.23
80	1.03	2.21
80	1.03	2.2
80	1.03	2.19
80	1.03	2.17
80	1.03	2.15
80	1.03	2.13
80	1.04	2.11
80	1.04	2.08
80	1.05	2.04
80	1.06	2.01
80	1.07	1.97
80	1.08	1.93
80	1.09	1.9
80	1.1	1.87
80	1.11	1.85
80	1.13	1.84
80	1.14	1.83
80	1.15	1.83
80	1.16	1.83
80	1.17	1.84
80	1.18	1.86
80	1.19	1.88
80	1.2	1.9
80	1.21	1.92
80	1.22	1.95
80	1.22	1.98
80	1.23	2.01
80	1.23	2.04
80	1.23	2.08
80	1.23	2.11
80	1.23	2.13
80	1.23	2.16
80	1.23	2.18
80	1.23	2.19
80	1.23	2.2
80	1.23	2.2
80	1.23	2.2
80	1.23	2.19
80	1.23	2.19
80	1.23	2.18
79	1.23	2.17
79	1.23	2.16
79	1.23	2.16
79	1.24	2.16
79	1.24	2.16
79	1.24	2.16
79	1.24	2.17
79	1.25	2.17
79	1.25	2.18
79	1.25	2.18
79	1.26	2.18
79	1.26	2.18
79	1.26	2.17
79	1.27	2.16
79	1.27	2.15
79	1.27	2.13
79	1.27	2.11
79	1.26	2.1
79	1.26	2.08
79	1.25	2.06
78	1.25	2.04
78	1.24	2.02
78	1.23	2
78	1.21	1.98
78	1.2	1.96
78	1.18	1.95
78	1.16	1.93
78	1.15	1.92
78	1.13	1.91
78	1.11	1.91
78	1.09	1.91
78	1.07	1.92
78	1.06	1.93
78	1.04	1.94
78	1.03	1.96
78	1.02	1.98
78	1.02	2
78	1.01	2.03
78	1.01	2.05
78	1.01	2.06
77	1.02	2.08
77	1.02	2.09
77	1.03	2.1
77	1.04	2.1
77	1.05	2.1
77	1.06	2.09
77	1.07	2.07
77	1.09	2.05
77	1.1	2.03
77	1.11	2.01
77	1.12	1.98
77	1.12	1.96
77	1.13	1.94
77	1.13	1.92
77	1.13	1.91
77	1.13	1.91
77	1.13	1.9
77	1.12	1.9
77	1.12	1.9
77	1.11	1.9
76	1.1	1.9
76	1.09	1.9
76	1.08	1.9
76	1.07	1.9
76	1.06	1.9
76	1.05	1.9
76	1.05	1.91
76	1.04	1.91
76	1.04	1.92
76	1.04	1.93
76	1.04	1.95
76	1.04	1.96
76	1.04	1.97
76	1.05	1.98
76	1.05	1.99
76	1.06	1.99
76	1.07	1.99
76	1.08	1.99
76	1.08	1.99
76	1.09	1.98
75	1.1	1.96
75	1.1	1.95
75	1.11	1.93
75	1.11	1.9
75	1.11	1.88
75	1.11	1.86
75	1.11	1.84
75	1.1	1.82
75	1.1	1.81
75	1.09	1.81
75	1.09	1.81
75	1.08	1.81
75	1.08	1.82
75	1.07	1.84
75	1.06	1.85
75	1.06	1.87
75	1.06	1.88
75	1.05	1.89
75	1.05	1.9
75	1.05	1.91
74	1.04	1.92
74	1.04	1.93
74	1.05	1.94
74	1.05	1.95
74	1.05	1.96
74	1.05	1.97
74	1.05	1.98
74	1.06	1.99
74	1.06	2
74	1.07	2.01
74	1.07	2.02
74	1.07	2.03
74	1.08	2.03
74	1.08	2.03
74	1.08	2.03
74	1.08	2.03
74	1.08	2.02
74	1.07	2.01
74	1.07	2
74	1.07	1.98
73	1.06	1.96
73	1.06	1.93
73	1.05	1.91
73	1.04	1.88
73	1.04	1.86
73	1.03	1.83
73	1.03	1.81
73	1.02	1.79
73	1.02	1.77
73	1.02	1.75
73	1.01	1.74
73	1.02	1.73
73	1.02	1.73
73	1.03	1.73
73	1.03	1.73
73	1.04	1.73
73	1.05	1.73
73	1.07	1.73
73	1.08	1.72
73	1.1	1.71
72	1.12	1.7
72	1.13	1.68
72	1.15	1.66
72	1.17	1.65
72	1.18	1.64
72	1.19	1.64
72	1.21	1.64
72	1.22	1.65
72	1.22	1.67
72	1.23	1.7
72	1.23	1.73
72	1.23	1.76
72	1.22	1.79
72	1.21	1.83
72	1.21	1.85
72	1.19	1.88
72	1.18	1.89
72	1.17	1.91
72	1.16	1.91
72	1.14	1.91
71	1.13	1.91
71	1.11	1.9
71	1.1	1.9
71	1.09	1.89
71	1.08	1.88
71	1.07	1.87
71	1.06	1.87
71	1.06	1.86
71	1.05	1.86
71	1.05	1.86
71	1.05	1.86
71	1.04	1.86
71	1.04	1.86
71	1.04	1.87
71	1.04	1.88
71	1.04	1.89
71	1.04	1.91
71	1.04	1.92
71	1.04	1.94
71	1.04	1.94
70	1.03	1.95
70	1.03	1.95
70	1.03	1.95
70	1.02	1.94
70	1.02	1.93
70	1.01	1.93
70	1.01	1.92
70	1	1.92
70	1	1.91
70	0.99	1.91
70	0.99	1.92
70	0.98	1.92
70	0.98	1.93
70	0.97	1.94
70	0.97	1.96
70	0.97	1.97
70	0.97	1.98
70	0.97	1.99
70	0.97	2.01
70	0.97	2.02
69	0.97	2.03
69	0.98	2.04
69	0.98	2.05
69	0.99	2.05
69	0.99	2.06
69	1	2.05
69	1	2.04
69	1.01	2.02
69	1.02	2
69	1.02	1.96
69	1.03	1.92
69	1.03	1.88
69	1.04	1.84
69	1.04	1.8
69	1.05	1.76
69	1.05	1.74
69	1.05	1.71
69	1.05	1.7
69	1.06	1.7
69	1.06	1.7
68	1.06	1.71
68	1.06	1.72
68	1.05	1.73
68	1.05	1.74
68	1.05	1.75
68	1.05	1.75
68	1.04	1.76
68	1.04	1.75
68	1.03	1.75
68	1.02	1.74
68	1.02	1.73
68	1.01	1.72
68	1.01	1.71
68	1	1.69
68	1	1.67
68	1	1.66
68	1	1.65
68	0.99	1.64
68	0.99	1.63
68	1	1.64
67	1	1.64
67	1	1.65
67	1	1.67
67	1.01	1.69
67	1.01	1.7
67	1.01	1.72
67	1.02	1.72
67	1.02	1.73
67	1.02	1.73
67	1.03	1.73
67	1.03	1.72
67	1.03	1.72
67	1.02	1.71
67	1.02	1.71
67	1.02	1.71
67	1.01	1.71
67	1.01	1.71
67	1	1.71
67	0.99	1.71
67	0.99	1.71
66	0.98	1.71
66	0.97	1.71
66	0.96	1.7
66	0.96	1.69
66	0.95	1.68
66	0.95	1.67
66	0.94	1.65
66	0.94	1.64
66	0.94	1.63
66	0.94	1.63
66	0.94	1.63
66	0.95	1.63
66	0.95	1.64
66	0.95	1.66
66	0.96	1.67
66	0.96	1.69
66	0.97	1.71
66	0.97	1.73
66	0.97	1.74
66	0.98	1.75
65	0.98	1.75
65	0.98	1.75
65	0.98	1.74
65	0.98	1.73
65	0.98	1.72
65	0.98	1.71
65	0.97	1.7
65	0.97	1.69
65	0.97	1.68
65	0.96	1.68
65	0.96	1.67
65	0.95	1.68
65	0.94	1.68
65	0.94	1.68
65	0.93	1.68
65	0.93	1.68
65	0.92	1.67
65	0.92	1.66
65	0.92	1.64
65	0.92	1.63
64	0.92	1.61
64	0.92	1.59
64	0.92	1.56
64	0.92	1.54
64	0.93	1.52
64	0.93	1.51
64	0.93	1.49
64	0.94	1.47
64	0.94	1.46
64	0.95	1.45
64	0.95	1.44
64	0.96	1.43
64	0.96	1.42
64	0.97	1.41
64	0.97	1.41
64	0.97	1.4
64	0.97	1.4
64	0.97	1.39
64	0.97	1.39
64	0.97	1.38
63	0.96	1.38
63	0.96	1.38
63	0.95	1.38
63	0.95	1.39
63	0.94	1.4
63	0.93	1.41
63	0.92	1.42
63	0.92	1.44
63	0.91	1.45
63	0.9	1.46
63	0.89	1.47
63	0.89	1.48
63	0.88	1.48
63	0.87	1.49
63	0.87	1.49
63	0.87	1.5
63	0.87	1.5
63	0.86	1.51
63	0.86	1.51
63	0.87	1.52
62	0.87	1.53
62	0.87	1.54
62	0.87	1.55
62	0.87	1.55
62	0.88	1.56
62	0.88	1.56
62	0.88	1.56
62	0.88	1.56
62	0.88	1.55
62	0.88	1.54
62	0.88	1.53
62	0.88	1.53
62	0.87	1.52
62	0.87	1.52
62	0.87	1.52
62	0.86	1.53
62	0.85	1.54
62	0.85	1.55
62	0.84	1.56
62	0.83	1.57
61	0.83	1.58
61	0.82	1.59
61	0.81	1.59
61	0.81	1.59
61	0.8	1.59
61	0.8	1.58
61	0.8	1.58
61	0.8	1.57
61	0.8	1.57
61	0.8	1.56
61	0.8	1.56
61	0.81	1.56
61	0.81	1.56
61	0.82	1.57
61	0.82	1.57
61	0.83	1.58
61	0.84	1.59
61	0.84	1.59
61	0.85	1.6
61	0.85	1.61
60	0.85	1.62
60	0.86	1.62
60	0.86	1.62
60	0.86	1.63
60	0.86	1.62
60	0.86	1.62
60	0.86	1.62
60	0.86	1.62
60	0.85	1.61
60	0.85	1.61
60	0.85	1.61
60	0.84	1.6
60	0.84	1.6
60	0.84	1.6
60	0.84	1.6
60	0.83	1.6
60	0.83	1.6
60	0.83	1.6
60	0.83	1.61
60	0.83	1.61
59	0.83	1.62
59	0.83	1.62
59	0.84	1.63
59	0.84	1.63
59	0.84	1.63
59	0.85	1.64
59	0.85	1.64
59	0.86	1.64
59	0.87	1.64
59	0.87	1.64
59	0.88	1.64
59	0.88	1.64
59	0.89	1.63
59	0.89	1.63
59	0.9	1.63
59	0.9	1.63
59	0.9	1.63
59	0.9	1.63
59	0.9	1.63
59	0.9	1.62
58	0.89	1.61
58	0.89	1.6
58	0.88	1.58
58	0.88	1.56
58	0.87	1.54
58	0.86	1.52
58	0.86	1.5
58	0.85	1.49
58	0.84	1.48
58	0.84	1.47
58	0.83	1.46
58	0.83	1.46
58	0.82	1.46
58	0.82	1.46
58	0.82	1.46
58	0.82	1.46
58	0.82	1.46
58	0.82	1.46
58	0.83	1.46
58	0.83	1.45
57	0.83	1.45
57	0.84	1.45
57	0.84	1.45
57	0.85	1.45
57	0.85	1.45
57	0.86	1.45
57	0.86	1.46
57	0.86	1.46
57	0.86	1.47
57	0.86	1.47
57	0.86	1.47
57	0.86	1.48
57	0.86	1.49
57	0.86	1.49
57	0.86	1.5
57	0.85	1.51
57	0.85	1.52
57	0.85	1.53
57	0.84	1.54
57	0.84	1.56
56	0.84	1.57
56	0.83	1.59
56	0.83	1.6
56	0.82	1.61
56	0.82	1.62
56	0.82	1.63
56	0.81	1.63
56	0.81	1.63
56	0.81	1.64
56	0.81	1.64
56	0.81	1.64
56	0.81	1.64
56	0.81	1.64
56	0.81	1.64
56	0.81	1.64
56	0.81	1.63
56	0.81	1.62
56	0.81	1.62
56	0.81	1.61
56	0.81	1.6
55	0.81	1.6
55	0.81	1.59
55	0.81	1.58
55	0.8	1.58
55	0.8	1.57
55	0.79	1.56
55	0.78	1.56
55	0.78	1.55
55	0.77	1.55
55	0.76	1.55
55	0.75	1.54
55	0.74	1.54
55	0.73	1.54
55	0.72	1.54
55	0.72	1.54
55	0.71	1.54
55	0.71	1.54
55	0.71	1.54
55	0.71	1.53
55	0.71	1.53
54	0.71	1.52
54	0.71	1.52
54	0.71	1.52
54	0.72	1.52
54	0.72	1.52
54	0.73	1.52
54	0.74	1.52
54	0.74	1.53
54	0.75	1.54
54	0.75	1.54
54	0.76	1.55
54	0.76	1.56
54	0.76	1.56
54	0.76	1.57
54	0.77	1.58
54	0.76	1.58
54	0.76	1.59
54	0.76	1.59
54	0.76	1.6
54	0.75	1.6
53	0.75	1.6
53	0.74	1.6
53	0.73	1.61
53	0.73	1.61
53	0.72	1.61
53	0.71	1.6
53	0.7	1.6
53	0.7	1.59
53	0.69	1.58
53	0.69	1.56
53	0.68	1.54
53	0.68	1.52
53	0.68	1.49
53	0.67	1.47
53	0.67	1.45
53	0.68	1.43
53	0.68	1.41
53	0.68	1.4
53	0.69	1.39
53	0.69	1.38
52	0.7	1.38
52	0.7	1.37
52	0.71	1.37
52	0.71	1.36
52	0.72	1.36
52	0.72	1.35
52	0.73	1.33
52	0.73	1.32
52	0.73	1.31
52	0.73	1.29
52	0.73	1.28
52	0.73	1.27
52	0.73	1.27
52	0.73	1.27
52	0.73	1.27
52	0.72	1.28
52	0.72	1.3
52	0.71	1.31
52	0.7	1.33
52	0.69	1.35
51	0.69	1.37
51	0.68	1.38
51	0.67	1.39
51	0.67	1.39
51	0.66	1.39
51	0.66	1.38
51	0.65	1.37
51	0.65	1.35
51	0.65	1.33
51	0.65	1.32
51	0.65	1.31
51	0.65	1.3
51	0.65	1.3
51	0.66	1.29
51	0.66	1.29
51	0.66	1.29
51	0.67	1.28
51	0.67	1.28
51	0.67	1.28
51	0.67	1.28
50	0.67	1.28
50	0.67	1.28
50	0.67	1.29
50	0.67	1.29
50	0.67	1.29
50	0.66	1.29
50	0.66	1.29
50	0.65	1.29
50	0.65	1.28
50	0.64	1.27
50	0.63	1.26
50	0.63	1.25
50	0.62	1.24
50	0.61	1.24
50	0.61	1.23
50	0.61	1.24
50	0.6	1.24
50	0.6	1.25
50	0.6	1.26
50	0.6	1.27
49	0.6	1.28
49	0.61	1.3
49	0.61	1.31
49	0.62	1.32
49	0.62	1.32
49	0.63	1.33
49	0.64	1.34
49	0.65	1.34
49	0.66	1.35
49	0.66	1.35
49	0.67	1.36
49	0.68	1.37
49	0.69	1.38
49	0.69	1.39
49	0.69	1.41
49	0.7	1.43
49	0.7	1.45
49	0.7	1.47
49	0.7	1.48
49	0.69	1.5
48	0.69	1.51
48	0.68	1.52
48	0.68	1.52
48	0.67	1.52
48	0.67	1.51
48	0.66	1.5
48	0.65	1.49
48	0.65	1.47
48	0.64	1.46
48	0.64	1.45
48	0.64	1.44
48	0.63	1.43
48	0.63	1.42
48	0.63	1.41
48	0.64	1.41
48	0.64	1.41
48	0.64	1.4
48	0.65	1.4
48	0.65	1.4
48	0.66	1.4
47	0.67	1.41
47	0.67	1.41
47	0.68	1.41
47	0.68	1.41
47	0.69	1.41
47	0.69	1.41
47	0.7	1.4
47	0.7	1.39
47	0.7	1.38
47	0.7	1.37
47	0.7	1.36
47	0.7	1.35
47	0.69	1.34
47	0.69	1.33
47	0.68	1.32
47	0.67	1.32
47	0.67	1.33
47	0.66	1.33
47	0.65	1.34
47	0.64	1.36
46	0.63	1.38
46	0.63	1.39
46	0.62	1.41
46	0.61	1.43
46	0.61	1.44
46	0.61	1.45
46	0.61	1.45
46	0.61	1.46
46	0.61	1.45
46	0.61	1.45
46	0.62	1.45
46	0.62	1.44
46	0.63	1.43
46	0.63	1.43
46	0.64	1.42
46	0.64	1.42
46	0.65	1.41
46	0.66	1.41
46	0.66	1.41
46	0.66	1.41
45	0.67	1.41
45	0.67	1.4
45	0.67	1.4
45	0.67	1.39
45	0.66	1.38
45	0.66	1.37
45	0.66	1.35
45	0.66	1.34
45	0.65	1.32
45	0.65	1.31
45	0.64	1.29
45	0.64	1.28
45	0.63	1.26
45	0.63	1.26
45	0.62	1.25
45	0.62	1.25
45	0.61	1.25
45	0.61	1.26
45	0.6	1.26
45	0.6	1.27
44	0.6	1.27
44	0.59	1.27
44	0.59	1.27
44	0.59	1.27
44	0.59	1.26
44	0.59	1.25
44	0.59	1.24
44	0.59	1.23
44	0.59	1.23
44	0.6	1.22
44	0.6	1.22
44	0.6	1.22
44	0.61	1.23
44	0.61	1.24
44	0.62	1.25
44	0.62	1.27
44	0.62	1.28
44	0.62	1.3
44	0.63	1.31
44	0.63	1.33
43	0.63	1.33
43	0.62	1.34
43	0.62	1.34
43	0.62	1.33
43	0.61	1.32
43	0.61	1.3
43	0.6	1.28
43	0.6	1.27
43	0.59	1.25
43	0.59	1.23
43	0.58	1.22
43	0.58	1.21
43	0.57	1.21
43	0.57	1.22
43	0.56	1.23
43	0.56	1.24
43	0.56	1.26
43	0.56	1.28
43	0.56	1.29
43	0.56	1.31
42	0.56	1.31
42	0.57	1.32
42	0.57	1.31
42	0.57	1.31
42	0.57	1.29
42	0.58	1.28
42	0.58	1.27
42	0.58	1.26
42	0.58	1.24
42	0.58	1.23
42	0.58	1.23
42	0.58	1.22
42	0.58	1.22
42	0.57	1.22
42	0.57	1.22
42	0.56	1.23
42	0.55	1.24
42	0.55	1.24
42	0.54	1.25
42	0.53	1.25
41	0.52	1.25
41	0.51	1.26
41	0.5	1.26
41	0.49	1.26
41	0.49	1.26
41	0.48	1.27
41	0.48	1.27
41	0.47	1.28
41	0.47	1.28
41	0.47	1.29
41	0.47	1.3
41	0.47	1.3
41	0.48	1.3
41	0.48	1.29
41	0.48	1.29
41	0.49	1.27
41	0.49	1.26
41	0.5	1.24
41	0.5	1.23
41	0.5	1.21
40	0.51	1.19
40	0.51	1.18
40	0.51	1.17
40	0.51	1.16
40	0.51	1.16
40	0.51	1.16
40	0.51	1.17
40	0.5	1.18
40	0.5	1.2
40	0.5	1.21
40	0.5	1.22
40	0.5	1.23
40	0.5	1.23
40	0.49	1.22
40	0.49	1.21
40	0.5	1.19
40	0.5	1.17
40	0.5	1.15
40	0.5	1.12
40	0.5	1.1
39	0.51	1.07
39	0.51	1.05
39	0.52	1.03
39	0.52	1.01
39	0.53	0.99
39	0.54	0.97
39	0.54	0.96
39	0.55	0.95
39	0.55	0.94
39	0.55	0.93
39	0.56	0.93
39	0.56	0.93
39	0.56	0.93
39	0.56	0.93
39	0.56	0.94
39	0.56	0.96
39	0.56	0.97
39	0.56	0.99
39	0.55	1.01
39	0.55	1.02
38	0.55	1.03
38	0.54	1.04
38	0.54	1.05
38	0.54	1.05
38	0.53	1.05
38	0.53	1.04
38	0.53	1.04
38	0.53	1.04
38	0.53	1.03
38	0.54	1.03
38	0.54	1.04
38	0.54	1.04
38	0.55	1.04
38	0.55	1.05
38	0.56	1.05
38	0.57	1.05
38	0.57	1.06
38	0.58	1.06
38	0.59	1.05
38	0.6	1.05
37	0.6	1.05
37	0.61	1.04
37	0.61	1.03
37	0.61	1.03
37	0.62	1.02
37	0.62	1.01
37	0.62	0.99
37	0.61	0.98
37	0.61	0.96
37	0.61	0.94
37	0.6	0.93
37	0.6	0.91
37	0.59	0.9
37	0.58	0.89
37	0.58	0.89
37	0.57	0.88
37	0.56	0.88
37	0.55	0.87
37	0.54	0.87
37	0.54	0.87
36	0.53	0.87
36	0.52	0.86
36	0.52	0.86
36	0.51	0.86
36	0.5	0.86
36	0.5	0.85
36	0.5	0.85
36	0.49	0.86
36	0.49	0.86
36	0.49	0.87
36	0.49	0.89
36	0.49	0.9
36	0.49	0.92
36	0.5	0.95
36	0.5	0.97
36	0.5	1
36	0.51	1.02
36	0.52	1.04
36	0.52	1.05
36	0.53	1.06
35	0.53	1.07
35	0.54	1.07
35	0.54	1.07
35	0.54	1.07
35	0.54	1.07
35	0.54	1.06
35	0.54	1.06
35	0.53	1.05
35	0.53	1.04
35	0.52	1.04
35	0.52	1.03
35	0.51	1.02
35	0.5	1.01
35	0.49	1
35	0.48	1
35	0.48	0.99
35	0.47	0.99
35	0.46	0.99
35	0.46	0.99
35	0.45	1
34	0.45	1
34	0.45	1.01
34	0.45	1.01
34	0.45	1.02
34	0.46	1.02
34	0.46	1.02
34	0.46	1.02
34	0.47	1.01
34	0.47	1
34	0.48	0.99
34	0.48	0.98
34	0.49	0.97
34	0.49	0.96
34	0.49	0.95
34	0.49	0.95
34	0.49	0.94
34	0.48	0.95
34	0.48	0.95
34	0.47	0.96
34	0.46	0.97
33	0.46	0.97
33	0.45	0.98
33	0.44	0.99
33	0.43	0.99
33	0.42	0.99
33	0.41	0.98
33	0.4	0.98
33	0.4	0.97
33	0.39	0.97
33	0.38	0.96
33	0.38	0.96
33	0.38	0.96
33	0.38	0.96
33	0.38	0.96
33	0.38	0.97
33	0.38	0.98
33	0.39	0.98
33	0.39	0.99
33	0.39	1
33	0.4	1.01
32	0.41	1.01
32	0.41	1.02
32	0.42	1.02
32	0.43	1.02
32	0.43	1.01
32	0.44	1.01
32	0.44	1
32	0.45	0.98
32	0.45	0.97
32	0.46	0.95
32	0.46	0.94
32	0.46	0.92
32	0.46	0.91
32	0.46	0.91
32	0.45	0.9
32	0.45	0.9
32	0.44	0.9
32	0.44	0.91
32	0.43	0.91
32	0.43	0.92
31	0.42	0.92
31	0.41	0.92
31	0.41	0.92
31	0.4	0.91
31	0.4	0.91
31	0.4	0.9
31	0.4	0.89
31	0.39	0.87
31	0.39	0.86
31	0.4	0.85
31	0.4	0.84
31	0.4	0.83
31	0.4	0.82
31	0.41	0.82
31	0.41	0.82
31	0.42	0.82
31	0.42	0.82
31	0.43	0.83
31	0.43	0.84
31	0.43	0.84
30	0.44	0.85
30	0.44	0.85
30	0.44	0.85
30	0.44	0.85
30	0.43	0.85
30	0.43	0.84
30	0.43	0.84
30	0.42	0.83
30	0.41	0.83
30	0.41	0.83
30	0.4	0.83
30	0.4	0.84
30	0.39	0.85
30	0.38	0.86
30	0.38	0.88
30	0.37	0.89
30	0.37	0.91
30	0.36	0.92
30	0.36	0.93
30	0.36	0.94
29	0.36	0.94
29	0.36	0.94
29	0.36	0.94
29	0.36	0.92
29	0.37	0.91
29	0.37	0.9
29	0.38	0.88
29	0.38	0.87
29	0.39	0.86
29	0.4	0.85
29	0.4	0.84
29	0.41	0.84
29	0.41	0.84
29	0.42	0.84
29	0.43	0.84
29	0.43	0.84
29	0.44	0.84
29	0.44	0.84
29	0.44	0.84
29	0.44	0.83
28	0.45	0.83
28	0.45	0.82
28	0.45	0.81
28	0.44	0.81
28	0.44	0.81
28	0.44	0.81
28	0.44	0.81
28	0.44	0.81
28	0.43	0.82
28	0.43	0.83
28	0.43	0.84
28	0.43	0.85
28	0.43	0.86
28	0.43	0.86
28	0.43	0.87
28	0.43	0.87
28	0.43	0.87
28	0.44	0.86
28	0.44	0.85
28	0.44	0.84
27	0.45	0.83
27	0.45	0.82
27	0.46	0.81
27	0.46	0.8
27	0.46	0.79
27	0.46	0.78
27	0.46	0.77
27	0.46	0.76
27	0.46	0.76
27	0.46	0.75
27	0.46	0.75
27	0.46	0.74
27	0.45	0.74
27	0.45	0.74
27	0.44	0.74
27	0.44	0.74
27	0.43	0.74
27	0.42	0.75
27	0.42	0.75
27	0.41	0.76
26	0.4	0.77
26	0.4	0.77
26	0.39	0.77
26	0.39	0.77
26	0.38	0.77
26	0.38	0.77
26	0.38	0.76
26	0.38	0.76
26	0.38	0.75
26	0.38	0.74
26	0.38	0.74
26	0.38	0.73
26	0.39	0.73
26	0.39	0.73
26	0.39	0.73
26	0.4	0.74
26	0.41	0.74
26	0.41	0.75
26	0.42	0.76
26	0.42	0.77
25	0.43	0.78
25	0.43	0.78
25	0.44	0.79
25	0.44	0.79
25	0.44	0.79
25	0.44	0.78
25	0.44	0.78
25	0.44	0.77
25	0.44	0.77
25	0.44	0.76
25	0.44	0.76
25	0.43	0.75
25	0.43	0.75
25	0.42	0.74
25	0.42	0.74
25	0.41	0.74
25	0.4	0.73
25	0.4	0.72
25	0.39	0.72
25	0.39	0.71
24	0.38	0.7
24	0.38	0.69
24	0.38	0.69
24	0.38	0.68
24	0.37	0.68
24	0.37	0.67
24	0.38	0.67
24	0.38	0.67
24	0.38	0.68
24	0.38	0.68
24	0.38	0.69
24	0.38	0.69
24	0.39	0.7
24	0.39	0.71
24	0.39	0.72
24	0.38	0.73
24	0.38	0.74
24	0.38	0.75
24	0.38	0.76
24	0.37	0.77
23	0.36	0.77
23	0.36	0.78
23	0.35	0.78
23	0.34	0.78
23	0.33	0.78
23	0.32	0.78
23	0.32	0.78
23	0.31	0.77
23	0.3	0.77
23	0.3	0.77
23	0.29	0.76
23	0.29	0.76
23	0.28	0.76
23	0.28	0.76
23	0.28	0.76
23	0.28	0.76
23	0.29	0.77
23	0.29	0.77
23	0.3	0.78
23	0.3	0.78
22	0.31	0.79
22	0.32	0.8
22	0.32	0.8
22	0.33	0.81
22	0.34	0.81
22	0.34	0.81
22	0.35	0.81
22	0.36	0.82
22	0.36	0.82
22	0.36	0.82
22	0.36	0.82
22	0.36	0.81
22	0.36	0.81
22	0.36	0.8
22	0.36	0.78
22	0.35	0.77
22	0.35	0.75
22	0.34	0.73
22	0.34	0.72
22	0.33	0.7
21	0.33	0.69
21	0.32	0.68
21	0.32	0.68
21	0.31	0.68
21	0.31	0.69
21	0.31	0.69
21	0.31	0.69
21	0.31	0.7
21	0.31	0.7
21	0.31	0.71
21	0.31	0.71
21	0.32	0.71
21	0.32	0.71
21	0.33	0.7
21	0.34	0.69
21	0.34	0.69
21	0.35	0.68
21	0.36	0.67
21	0.36	0.66
21	0.37	0.66
20	0.38	0.66
20	0.38	0.66
20	0.38	0.66
20	0.38	0.66
20	0.39	0.67
20	0.39	0.67
20	0.38	0.68
20	0.38	0.68
20	0.38	0.68
20	0.38	0.68
20	0.37	0.67
20	0.37	0.67
20	0.36	0.66
20	0.36	0.65
20	0.35	0.64
20	0.35	0.63
20	0.35	0.63
20	0.34	0.63
20	0.34	0.63
20	0.34	0.64
19	0.33	0.65
19	0.33	0.66
19	0.33	0.67
19	0.33	0.68
19	0.34	0.69
19	0.34	0.7
19	0.34	0.7
19	0.35	0.71
19	0.35	0.71
19	0.36	0.7
19	0.36	0.7
19	0.36	0.69
19	0.37	0.68
19	0.37	0.67
19	0.38	0.65
19	0.38	0.64
19	0.38	0.63
19	0.38	0.62
19	0.37	0.61
19	0.37	0.61
18	0.37	0.61
18	0.36	0.62
18	0.35	0.62
18	0.34	0.63
18	0.34	0.64
18	0.33	0.64
18	0.32	0.64
18	0.31	0.64
18	0.31	0.63
18	0.3	0.62
18	0.3	0.61
18	0.29	0.6
18	0.29	0.59
18	0.29	0.58
18	0.29	0.57
18	0.3	0.57
18	0.3	0.56
18	0.3	0.56
18	0.31	0.56
18	0.32	0.55
17	0.32	0.55
17	0.33	0.54
17	0.34	0.54
17	0.34	0.53
17	0.35	0.52
17	0.35	0.52
17	0.35	0.51
17	0.35	0.51
17	0.36	0.51
17	0.35	0.5
17	0.35	0.5
17	0.35	0.49
17	0.35	0.48
17	0.34	0.47
17	0.33	0.46
17	0.33	0.44
17	0.32	0.43
17	0.31	0.42
17	0.31	0.41
17	0.3	0.4
16	0.29	0.4
16	0.29	0.4
16	0.28	0.4
16	0.28	0.4
16	0.27	0.41
16	0.27	0.41
16	0.27	0.42
16	0.27	0.42
16	0.27	0.43
16	0.27	0.44
16	0.27	0.44
16	0.28	0.45
16	0.28	0.46
16	0.28	0.46
16	0.28	0.47
16	0.28	0.47
16	0.29	0.48
16	0.29	0.48
16	0.29	0.49
16	0.29	0.5
15	0.28	0.51
15	0.28	0.52
15	0.28	0.53
15	0.27	0.54
15	0.27	0.55
15	0.27	0.56
15	0.26	0.57
15	0.25	0.58
15	0.25	0.59
15	0.24	0.6
15	0.24	0.6
15	0.23	0.6
15	0.23	0.6
15	0.22	0.6
15	0.22	0.59
15	0.21	0.59
15	0.21	0.58
15	0.2	0.57
15	0.2	0.56
15	0.2	0.55
14	0.2	0.54
14	0.2	0.53
14	0.2	0.52
14	0.2	0.52
14	0.21	0.51
14	0.21	0.51
14	0.21	0.51
14	0.22	0.51
14	0.22	0.51
14	0.23	0.51
14	0.24	0.52
14	0.25	0.52
14	0.25	0.52
14	0.26	0.53
14	0.27	0.53
14	0.27	0.53
14	0.28	0.53
14	0.28	0.53
14	0.28	0.53
14	0.28	0.53
13	0.28	0.53
13	0.28	0.53
13	0.27	0.53
13	0.27	0.53
13	0.26	0.53
13	0.26	0.53
13	0.25	0.53
13	0.24	0.53
13	0.24	0.53
13	0.23	0.53
13	0.23	0.54
13	0.22	0.54
13	0.22	0.55
13	0.22	0.55
13	0.22	0.55
13	0.22	0.56
13	0.22	0.56
13	0.22	0.56
13	0.22	0.55
13	0.23	0.55
12	0.23	0.55
12	0.23	0.55
12	0.24	0.54
12	0.24	0.54
12	0.24	0.54
12	0.24	0.53
12	0.24	0.53
12	0.25	0.52
12	0.25	0.51
12	0.25	0.51
12	0.24	0.5
12	0.24	0.5
12	0.24	0.49
12	0.24	0.49
12	0.24	0.48
12	0.23	0.48
12	0.23	0.47
12	0.22	0.47
12	0.22	0.47
12	0.22	0.46
11	0.21	0.46
11	0.21	0.46
11	0.2	0.45
11	0.2	0.45
11	0.19	0.45
11	0.19	0.45
11	0.19	0.46
11	0.19	0.46
11	0.18	0.46
11	0.18	0.45
11	0.18	0.45
11	0.19	0.44
11	0.19	0.43
11	0.19	0.42
11	0.2	0.4
11	0.21	0.39
11	0.21	0.38
11	0.22	0.37
11	0.23	0.36
11	0.24	0.35
10	0.24	0.35
10	0.25	0.34
10	0.26	0.34
10	0.26	0.34
10	0.27	0.34
10	0.27	0.34
10	0.27	0.34
10	0.27	0.34
10	0.27	0.34
10	0.27	0.34
10	0.26	0.34
10	0.26	0.34
10	0.25	0.34
10	0.25	0.35
10	0.24	0.35
10	0.24	0.36
10	0.23	0.37
10	0.22	0.39
10	0.22	0.4
10	0.22	0.42
9	0.21	0.43
9	0.21	0.45
9	0.21	0.46
9	0.21	0.48
9	0.21	0.49
9	0.21	0.49
9	0.22	0.5
9	0.22	0.5
9	0.23	0.5
9	0.23	0.5
9	0.24	0.5
9	0.24	0.49
9	0.24	0.49
9	0.25	0.48
9	0.25	0.47
9	0.25	0.46
9	0.25	0.45
9	0.24	0.44
9	0.24	0.44
8	0.23	0.44
8	0.22	0.43
8	0.22	0.43
8	0.21	0.43
8	0.2	0.43
8	0.19	0.43
8	0.18	0.43
8	0.17	0.43
8	0.16	0.43
8	0.15	0.43
8	0.14	0.42
8	0.14	0.42
8	0.13	0.42
8	0.13	0.42
8	0.13	0.42
8	0.13	0.42
8	0.13	0.42
8	0.14	0.42
8	0.14	0.43
8	0.15	0.43
7	0.15	0.44
7	0.16	0.45
7	0.17	0.45
7	0.17	0.46
7	0.18	0.46
7	0.19	0.46
7	0.2	0.45
7	0.2	0.45
7	0.21	0.44
7	0.21	0.43
7	0.22	0.42
7	0.22	0.41
7	0.22	0.4
7	0.22	0.39
7	0.22	0.39
7	0.22	0.38
7	0.21	0.38
7	0.2	0.38
7	0.2	0.39
7	0.19	0.39
6	0.18	0.39
6	0.17	0.38
6	0.16	0.38
6	0.15	0.37
6	0.14	0.37
6	0.13	0.36
6	0.12	0.35
6	0.12	0.34
6	0.11	0.34
6	0.11	0.33
6	0.1	0.33
6	0.1	0.34
6	0.1	0.34
6	0.1	0.35
6	0.11	0.35
6	0.11	0.36
6	0.11	0.37
6	0.12	0.37
6	0.12	0.38
6	0.13	0.38
5	0.13	0.39
5	0.14	0.4
5	0.14	0.4
5	0.15	0.41
5	0.15	0.42
5	0.15	0.43
5	0.16	0.43
5	0.16	0.44
5	0.16	0.44
5	0.16	0.45
5	0.16	0.45
5	0.16	0.45
5	0.16	0.45
5	0.15	0.44
5	0.15	0.44
5	0.15	0.43
5	0.14	0.43
5	0.14	0.42
5	0.13	0.41
5	0.13	0.4
4	0.13	0.39
4	0.13	0.38
4	0.13	0.38
4	0.13	0.37
4	0.13	0.36
4	0.13	0.35
4	0.13	0.34
4	0.14	0.34
4	0.14	0.34
4	0.15	0.33
4	0.16	0.33
4	0.17	0.33
4	0.17	0.33
4	0.18	0.33
4	0.19	0.33
4	0.19	0.33
4	0.2	0.33
4	0.2	0.34
4	0.2	0.34
4	0.21	0.35
3	0.21	0.36
3	0.21	0.37
3	0.2	0.38
3	0.2	0.39
3	0.2	0.4
3	0.19	0.41
3	0.19	0.41
3	0.18	0.42
3	0.18	0.42
3	0.17	0.42
3	0.17	0.42
3	0.16	0.42
3	0.16	0.42
3	0.15	0.42
3	0.15	0.41
3	0.14	0.41
3	0.14	0.41
3	0.14	0.4
3	0.13	0.4
3	0.13	0.39
2	0.13	0.38
2	0.13	0.37
2	0.13	0.36
2	0.13	0.35
2	0.13	0.34
2	0.13	0.33
2	0.13	0.33
2	0.13	0.32
2	0.13	0.31
2	0.13	0.31
2	0.13	0.3
2	0.13	0.29
2	0.13	0.29
2	0.12	0.28
2	0.12	0.28
2	0.11	0.28
2	0.11	0.28
2	0.1	0.28
2	0.1	0.29
2	0.09	0.29
1	0.08	0.29
1	0.08	0.3
1	0.07	0.3
1	0.07	0.3
1	0.07	0.3
1	0.06	0.3
1	0.06	0.29
1	0.06	0.29
1	0.06	0.28
1	0.07	0.27
1	0.07	0.26
1	0.08	0.25
1	0.08	0.25
1	0.09	0.24
1	0.09	0.24
1	0.1	0.25
1	0.11	0.25
1	0.11	0.26
1	0.12	0.28
1	0.12	0.29
0	0.12	0.3
0	0.13	0.31
0	0.13	0.32
0	0.12	0.33
0	0.12	0.33
0	0.12	0.33
0	0.11	0.33
0	0.11	0.32
0	0.1	0.31
0	0.09	0.29
0	0.09	0.28
0	0.08	0.26
0	0.07	0.24
0	0.06	0.23
0	0.06	0.21
0	0.05	0.2
0	0.05	0.19
0	0.05	0.18
0	0.04	0.18
0	0.04	0.18
-1	0.05	0.18
-1	0.05	0.19
-1	0.05	0.2
-1	0.06	0.21
-1	0.06	0.22
-1	0.07	0.23
-1	0.07	0.25
-1	0.08	0.26
-1	0.08	0.27
-1	0.09	0.28
-1	0.1	0.29
-1	0.1	0.3
-1	0.11	0.31
-1	0.11	0.32
-1	0.11	0.32
-1	0.12	0.33
-1	0.12	0.33
-1	0.12	0.33
-1	0.12	0.33
-1	0.12	0.33
-2	0.11	0.33
-2	0.11	0.33
-2	0.1	0.34
-2	0.1	0.34
-2	0.09	0.34
-2	0.09	0.34
-2	0.08	0.35
-2	0.08	0.35
-2	0.07	0.35
-2	0.07	0.35
-2	0.06	0.35
-2	0.06	0.34
-2	0.05	0.34
-2	0.05	0.34
-2	0.05	0.34
-2	0.05	0.33
-2	0.05	0.33
-2	0.05	0.32
-2	0.05	0.32
-2	0.06	0.31
-3	0.06	0.3
-3	0.07	0.3
-3	0.07	0.29
-3	0.07	0.29
-3	0.08	0.28
-3	0.09	0.28
-3	0.09	0.28
-3	0.09	0.28
-3	0.1	0.28
-3	0.1	0.28
-3	0.11	0.27
-3	0.11	0.26
-3	0.11	0.25
-3	0.11	0.23
-3	0.11	0.21
-3	0.1	0.19
-3	0.1	0.17
-3	0.09	0.16
-3	0.09	0.14
-3	0.08	0.13
-4	0.08	0.12
-4	0.07	0.12
-4	0.06	0.12
-4	0.05	0.13
-4	0.05	0.13
-4	0.04	0.14
-4	0.04	0.15
-4	0.03	0.15
-4	0.03	0.16
-4	0.03	0.16
-4	0.03	0.16
-4	0.03	0.16
-4	0.04	0.15
-4	0.04	0.15
-4	0.04	0.15
-4	0.05	0.15
-4	0.06	0.15
-4	0.06	0.16
-4	0.07	0.17
-4	0.08	0.18
-5	0.08	0.19
-5	0.09	0.2
-5	0.09	0.22
-5	0.1	0.23
-5	0.1	0.25
-5	0.1	0.26
-5	0.11	0.27
-5	0.11	0.28
-5	0.11	0.28
-5	0.1	0.29
-5	0.1	0.29
-5	0.1	0.29
-5	0.09	0.29
-5	0.09	0.28
-5	0.08	0.28
-5	0.08	0.27
-5	0.07	0.26
-5	0.07	0.26
-5	0.06	0.25
-5	0.06	0.25
-6	0.06	0.24
-6	0.05	0.24
-6	0.05	0.24
-6	0.05	0.24
-6	0.05	0.24
-6	0.06	0.23
-6	0.06	0.23
-6	0.06	0.23
-6	0.07	0.22
-6	0.07	0.22
-6	0.08	0.21
-6	0.08	0.2
-6	0.09	0.19
-6	0.09	0.17
-6	0.1	0.16
-6	0.1	0.15
-6	0.1	0.14
-6	0.1	0.13
-6	0.1	0.13
-6	0.1	0.13
-7	0.09	0.14
-7	0.09	0.15
-7	0.08	0.17
-7	0.08	0.19
-7	0.07	0.21
-7	0.06	0.23
-7	0.06	0.24
-7	0.05	0.26
-7	0.04	0.27
-7	0.03	0.27
-7	0.03	0.27
-7	0.02	0.27
-7	0.02	0.26
-7	0.01	0.25
-7	0.01	0.25
-7	0.01	0.24
-7	0.01	0.23
-7	0.01	0.22
-7	0.02	0.22
-7	0.02	0.21
-8	0.02	0.21
-8	0.03	0.2
-8	0.03	0.2
-8	0.04	0.2
-8	0.04	0.2
-8	0.05	0.2
-8	0.05	0.2
-8	0.05	0.2
-8	0.06	0.2
-8	0.06	0.2
-8	0.06	0.2
-8	0.06	0.19
-8	0.06	0.19
-8	0.05	0.18
-8	0.05	0.17
-8	0.05	0.17
-8	0.04	0.16
-8	0.04	0.14
-8	0.03	0.13
-8	0.03	0.12
-9	0.02	0.11
-9	0.02	0.1
-9	0.01	0.1
-9	0.01	0.1
-9	0.01	0.1
-9	0	0.11
-9	0	0.11
-9	0	0.12
-9	0	0.13
-9	0	0.13
-9	0	0.14
-9	0.01	0.14
-9	0.01	0.14
-9	0.01	0.14
-9	0.02	0.15
-9	0.02	0.15
-9	0.03	0.15
-9	0.03	0.16
-9	0.04	0.17
-9	0.04	0.18
-10	0.05	0.18
-10	0.05	0.19
-10	0.06	0.19
-10	0.06	0.19
-10	0.06	0.19
-10	0.06	0.19
-10	0.06	0.19
-10	0.06	0.18
-10	0.06	0.18
-10	0.06	0.17
-10	0.05	0.17
-10	0.05	0.17
-10	0.04	0.18
-10	0.04	0.19
-10	0.03	0.2
-10	0.03	0.2
-10	0.02	0.21
-10	0.01	0.22
-10	0.01	0.22
-10	0	0.22
-11	0	0.21
-11	-0.01	0.19
-11	-0.01	0.18
-11	-0.01	0.16
-11	-0.02	0.14
-11	-0.02	0.12
-11	-0.02	0.1
-11	-0.02	0.08
-11	-0.01	0.07
-11	-0.01	0.06
-11	-0.01	0.05
-11	-0.01	0.05
-11	-0.01	0.05
-11	0	0.05
-11	0	0.06
-11	0	0.07
-11	0	0.08
-11	0.01	0.09
-11	0.01	0.1
-11	0.01	0.1
-12	0.01	0.11
-12	0	0.12
-12	0	0.12
-12	0	0.13
-12	0	0.13
-12	-0.01	0.13
-12	-0.01	0.13
-12	-0.01	0.13
-12	-0.02	0.12
-12	-0.02	0.12
-12	-0.02	0.12
-12	-0.03	0.11
-12	-0.03	0.11
-12	-0.03	0.11
-12	-0.03	0.1
-12	-0.03	0.1
-12	-0.03	0.1
-12	-0.03	0.09
-12	-0.03	0.09
-12	-0.03	0.08
-13	-0.03	0.08
-13	-0.03	0.07
-13	-0.02	0.06
-13	-0.02	0.05
-13	-0.02	0.04
-13	-0.02	0.03
-13	-0.02	0.02
-13	-0.02	0.01
-13	-0.01	0.01
-13	-0.01	0
-13	-0.01	0
-13	-0.01	0
-13	-0.01	0
-13	-0.02	-0.01
-13	-0.02	-0.01
-13	-0.02	-0.01
-13	-0.02	-0.01
-13	-0.03	-0.01
-13	-0.03	-0.01
-13	-0.03	-0.01
-14	-0.04	0
-14	-0.04	0.01
-14	-0.04	0.02
-14	-0.05	0.03
-14	-0.05	0.04
-14	-0.05	0.04
-14	-0.05	0.05
-14	-0.05	0.05
-14	-0.06	0.05
-14	-0.06	0.05
-14	-0.06	0.05
-14	-0.06	0.05
-14	-0.06	0.05
-14	-0.06	0.05
-14	-0.05	0.06
-14	-0.05	0.07
-14	-0.05	0.08
-14	-0.05	0.1
-14	-0.05	0.12
-14	-0.05	0.14
-15	-0.05	0.16
-15	-0.05	0.17
-15	-0.05	0.19
-15	-0.05	0.2
-15	-0.05	0.21
-15	-0.05	0.21
-15	-0.05	0.2
-15	-0.05	0.19
-15	-0.06	0.18
-15	-0.06	0.16
-15	-0.06	0.14
-15	-0.07	0.12
-15	-0.07	0.11
-15	-0.08	0.09
-15	-0.08	0.08
-15	-0.08	0.07
-15	-0.09	0.07
-15	-0.09	0.07
-15	-0.09	0.07
-15	-0.1	0.08
-16	-0.1	0.08
-16	-0.1	0.09
-16	-0.1	0.09
-16	-0.1	0.09
-16	-0.1	0.09
-16	-0.1	0.09
-16	-0.09	0.09
-16	-0.09	0.08
-16	-0.09	0.07
-16	-0.09	0.06
-16	-0.09	0.05
-16	-0.08	0.04
-16	-0.08	0.03
-16	-0.08	0.03
-16	-0.08	0.03
-16	-0.08	0.03
-16	-0.08	0.04
-16	-0.08	0.04
-16	-0.08	0.05
-16	-0.08	0.06
-17	-0.09	0.07
-17	-0.09	0.08
-17	-0.09	0.08
-17	-0.1	0.09
-17	-0.1	0.09
-17	-0.11	0.09
-17	-0.11	0.09
-17	-0.12	0.09
-17	-0.12	0.09
-17	-0.12	0.08
-17	-0.13	0.08
-17	-0.13	0.07
-17	-0.13	0.07
-17	-0.14	0.07
-17	-0.14	0.07
-17	-0.14	0.06
-17	-0.14	0.07
-17	-0.14	0.07
-17	-0.13	0.07
-17	-0.13	0.07
-18	-0.13	0.07
-18	-0.12	0.07
-18	-0.11	0.07
-18	-0.11	0.07
-18	-0.1	0.08
-18	-0.09	0.08
-18	-0.09	0.08
-18	-0.08	0.08
-18	-0.07	0.09
-18	-0.07	0.09
[truncated: 1,244 more rows]

[truncated: 33 more sheets: fig 4C, fig 4D, fig 4E-F, fig 4G, fig 4H, fig 4I, Fig 4J, fig 5A, fig 5B, fig 5C, Fig 5D, Fig 5E, fig 6B, fig 6C, sup fig 1, sup fig 3, sup Fig 7, sup fig10B, sup fig 10C, sup fig10D …]
